# Supplementary material for: Rapid and asymmetric divergence of duplicate genes in the human gene coexpression network
Source: BMC Bioinformatics. 2006 Jan 27;7:46. doi: 10.1186/1471-2105-7-46 (PMC1403810; doi:10.1186/1471-2105-7-46)
Supplement: Additional File 5 — Scripts for the study [file 1471-2105-7-46-S5.gz]

Archive with 9 entries (8 files):
- Chung_et_al_S5
- Chung_et_al_S5/pearson.c
- Chung_et_al_S5/Readme
- Chung_et_al_S5/check_symmetric.pl
- Chung_et_al_S5/clustering_coef.c
- Chung_et_al_S5/exclude_to_basic_graph.pl
- Chung_et_al_S5/get_network_matrix.pl
- Chung_et_al_S5/preprocessing.c
- Chung_et_al_S5/shortest_path.c
