# Supplementary material for: Rapid and asymmetric divergence of duplicate genes in the human gene coexpression network
Source: BMC Bioinformatics. 2006 Jan 27;7:46. doi: 10.1186/1471-2105-7-46 (PMC1403810; doi:10.1186/1471-2105-7-46)
Supplement: Additional File 5 — Scripts for the study [file 1471-2105-7-46-S5.gz › Chung_et_al_S5/pearson.c]

/*
 * Pearson correlation coefficient
 * input: data_log
 * output: 2 matrix files with dimension equal to gene number.
 * 	   One matrix stores correlation coefficient
 * 	   The other stores overlapping tissues
 * read the file as matrix of float, e[i][j]
 * calculate
 * a) mean
 * b) standard deviation of s[i]
 * c) for (i = 0; i < gene_num; i++)
 * 	 for (j = 0; j < gene_num; j++)
 * 	    if (i != j)
 * 	      for (k = 0; k < tissue_num; k++)
 * 	         r[i][j] = atoi(e[i][k]) .. atoi(e[j][k]) .. s[i]s[j]
 * 	         fprintf r[i][j]
 * 	         fprintf overlap_tissues[i][j]
 */

#include <stdio.h>
#include <stdlib.h>
#include <string.h>
#include <math.h>
#include <limits.h>

int tissue = 79;
int Total_Gene = 14342;

int main()
{
	FILE *data, *r_file, *t_file;
        int over_t = 5;
        float over_r = 0.5;
        int i, j, k;
	float e[Total_Gene][tissue]; /* ! */
	char cur_gene_id[20], gene_id[Total_Gene][20];
	int gene_num = 0;
        int overlap_num = 0;
	float overlap_mean_x = .0, overlap_mean_y = .0, overlap_x = .0, overlap_y = .0, r = .0;

	/* CRITERIA */
        over_t = 7;
        over_r = 0.7;
    
	r_file = fopen("p_r.txt", "w");
        t_file = fopen("p_t.txt", "w");
    
	if ((data = fopen("data_log","r")) == NULL)
	{
		printf("File: data_log not found!\n");
		exit(-1);
	}
	else
	{	
		/* read the whole file */
                gene_num = 0;
	
		while (!feof(data))
		{
			fscanf(data, "%s%*c", cur_gene_id);
			strcpy(gene_id[gene_num], cur_gene_id); /* array of gene id */

			for (k = 0; k < tissue; k++)
				fscanf(data, "%f%*c", &e[gene_num][k]);

			gene_num++;
		}
		gene_num--; /* don't read the last gene twice */

		printf("Totol gene number: %d\n", gene_num);
		
		if (gene_num > Total_Gene)
		{	printf("gene_id %d %s\n", gene_num, gene_id[gene_num]);
                        printf("gene_id %d %s\n", gene_num-1, gene_id[gene_num-1]);
                        printf("Number not correct!\n");
			exit(-1);
		}
                
		/* calculate correlation coefficient into a matrix */
		for (i = 0; i < gene_num; i++)
		{	
			printf("Calculating... %s\n", gene_id[i]);

			fprintf(r_file, "%s\t", gene_id[i]);
			fprintf(t_file, "%s\t", gene_id[i]);
                    
			for (j = 0; j < gene_num; j++)
			{	
				overlap_num = 0; 
				overlap_mean_x = .0;
				overlap_mean_y = .0;
				overlap_x = .0;
				overlap_y = .0;
				r = .0;

				/* No self-loop */
            			if (i != j)
            			{	
					for (k = 0; k < tissue; k++)
            				{   
						if ((e[i][k] > 0) && (e[j][k] > 0))
                  				{	
							overlap_num++;
							/* sum */
							overlap_mean_x += e[i][k]; 
							overlap_mean_y += e[j][k];
                  				}
               				}
					
					if (overlap_num >= over_t)
					{
						/* mean */
						overlap_mean_x = overlap_mean_x / overlap_num;
						overlap_mean_y = overlap_mean_y / overlap_num;

						/* s.d */
						for (k = 0; k < tissue; k++)
						{
							if ((e[i][k] > 0) && (e[j][k] > 0))
							{
								overlap_x += pow((e[i][k]-overlap_mean_x),2);
								overlap_y += pow((e[j][k]-overlap_mean_y),2);
								r += (e[i][k]-overlap_mean_x) * (e[j][k]-overlap_mean_y);
							}
						}
						overlap_x = pow((overlap_x / overlap_num), 0.5);
						overlap_y = pow((overlap_y / overlap_num), 0.5);

						/* cor */
						r = r / (overlap_num * overlap_x * overlap_y);
						if ((overlap_x == 0) || (overlap_y == 0))
						{	r = .0;		}
					}
					else r = .0;

					if ((r > 1.0) || (r < -1.0))
					{
						printf("! ------ Error ------ %d \t %lf \n", j+1, r);
					}
                                        
				}
				
				fprintf(r_file, "%f\t", r);
                                fprintf(t_file, "%d\t", overlap_num);
	     
			}

			fprintf(r_file, "\n");
                        fprintf(t_file, "\n");
		}
        }
	
	return 0;
}
