# Supplementary material for: Rapid and asymmetric divergence of duplicate genes in the human gene coexpression network
Source: BMC Bioinformatics. 2006 Jan 27;7:46. doi: 10.1186/1471-2105-7-46 (PMC1403810; doi:10.1186/1471-2105-7-46)
Supplement: Additional File 5 — Scripts for the study [file 1471-2105-7-46-S5.gz › Chung_et_al_S5/Readme]

This file contains short descriptions of each script in the directory.
If you have any questions/comments, please contact:wychung@psu.edu.

Readme
	this file

check_symmetric.pl
	check symmetry and diagonal = 0 of adjacency matrix
	
clustering_coef.c
	calculate clustering coefficient of each node
	
exclude_to_basic_graph.pl
	clean matrix, remove useless rows & columns
	
get_network_matrix.pl
	create adjacency matrix from 1. correlation 2. overlapping tissues
	
pearson.c
	calculate Pearson correlation coefficient
	
preprocessing.c
	take log2 of microarray raw data
	
shortest_path.c
	calculate shortest path length for all pairs of nodes
	
