# Supplementary material for: Rapid and asymmetric divergence of duplicate genes in the human gene coexpression network
Source: BMC Bioinformatics. 2006 Jan 27;7:46. doi: 10.1186/1471-2105-7-46 (PMC1403810; doi:10.1186/1471-2105-7-46)
Supplement: Additional File 5 — Scripts for the study [file 1471-2105-7-46-S5.gz › Chung_et_al_S5/check_symmetric.pl]

#! /usr/bin/perl -w

# check property
# input: binary adjacency matrix
# output: ! if there is any error
# check:
# 	1. diagonal = 0
# 	2. symmetry: M[i][j] = M[j][i]

$filename = $ARGV[0];
open (IN, "<$filename");
@mat_ary = <IN>;
close(IN);

@m = ();
foreach (@mat_ary)
{
	chop($_);
	@ary = split(/\t/,$_);
	shift (@ary);
	push (@m,[@ary]);
	
}

for ($i = 0; $i < @mat_ary; $i++)
{
	if ($m[$i][$i] != 0)  {printf ("!"); }
	for ($j = 0; $j < @mat_ary; $j++)
	{
		if ($m[$i][$j] != $m[$j][$i]) { printf ("!"); } 
	}
}
