# Supplementary material for: Rapid and asymmetric divergence of duplicate genes in the human gene coexpression network
Source: BMC Bioinformatics. 2006 Jan 27;7:46. doi: 10.1186/1471-2105-7-46 (PMC1403810; doi:10.1186/1471-2105-7-46)
Supplement: Additional File 5 — Scripts for the study [file 1471-2105-7-46-S5.gz › Chung_et_al_S5/clustering_coef.c]

/*
 *  calculate clustering coefficient
 *  input: binary adjacency matrix filename, output filename, number of nodes in the matrix
 *  output: file with 4 columns:
 *  	    gene ID
 *	    number of neighbors
 *	    links between these neighbors
 *	    clustering coef
 *  n = number of nodes
 *  M[] = adjacency matrix (giant cluster)
 */
 
#include <stdio.h>
#include <stdlib.h>
#include <string.h>
#include <math.h>

#define N 13212				/* if number of nodes is known */

int main(int argc, char *argv[])
{
    /* declaration */
    FILE *fin, *fout;
    char filename[100];
    char outfile[100];
    int n = N;   			/* number of nodes */
    char id[30];
    char gID[N][30]; 			/* gene IDs */
    unsigned int M[N][N];    		/* giant cluster */
    int i = 0, j = 0, k = 0;

    float coef;
    int neighbor[N];
    int link = 0;
    int num_neighbor = 0;
    int first = 0, second = 0;

    /* initialize */
    for (i = 0; i < n; i++)
    {
	neighbor[i] = -1;
	
        for (j = 0; j < n; j++)
        {
            M[i][j] = 0;
        }
    }

    n = atoi(argv[3]);

    /* open the distance file */
    strcpy(filename, argv[1]);
    if ((fin = fopen(filename, "r")) == NULL)
    {
        printf ("File Open Error!\n");
        exit(-1);
    }

    for (i = 0; i < n; i++)
    {
	fscanf(fin, "%s%*c", id);
	strcpy(gID[i],id);
	
        for (j = 0; j < n; j++)
        {
            fscanf(fin, "%u%*c", &M[i][j]);
        }
    }
    
    fclose(fin);
    
    strcpy(outfile, argv[2]);
    fout = fopen(outfile, "w");
    
    for (i = 0; i < n; i++)
    {
	k = 0;
	for (j = 0; j < n; j++)
	{
		if (M[i][j] == 1)
		{	
			neighbor[k] = j;
			k++;
		}
	}
	
	num_neighbor = k;
	k = 0;
	link = 0;
    	for (j = 0; j < num_neighbor; j++)
	{
		for (k = j+1; k < num_neighbor; k++)
		{
			first = neighbor[j];
			second = neighbor[k];
			if (M[first][second] == 1)
			{	link++;		}
		}
	}

	/* clustering coef */
	coef = 0;
	if (num_neighbor > 1)
		coef = (float)(link*2) / (num_neighbor*(num_neighbor-1));
    
	fprintf (fout, "%s\t",gID[i]);
	fprintf (fout, "%d\t%d\t", num_neighbor, link);
        fprintf (fout, "%.4f\t",coef);
        fprintf (fout, "\n");
    }
    
    fclose(fout);
    
    return (0);
}
