# Supplementary material for: Rapid and asymmetric divergence of duplicate genes in the human gene coexpression network
Source: BMC Bioinformatics. 2006 Jan 27;7:46. doi: 10.1186/1471-2105-7-46 (PMC1403810; doi:10.1186/1471-2105-7-46)
Supplement: Additional File 5 — Scripts for the study [file 1471-2105-7-46-S5.gz › Chung_et_al_S5/exclude_to_basic_graph.pl]

#! /usr/bin/perl -w

# input: binary adjacent matrix filename, output filename
# output: adjacent matrix with every node has non-zero degree
#	  note: this is not yet giant cluster graph

# initialization
my $infinite = 100000;		# set a large number to stand for infinity
my $degree = 0;
my $over_r = 0.7;
my $over_t = 7;
$N = 14342;			# total gene number

# argument
my $in_file = $ARGV[0]; 
my $out_file = $ARGV[1];

open(RIN, "<$in_file");
open(OUT, ">$out_file");

@ingraph = ();
@outgraph = ();

$i = 0;
while (defined($r_line = <RIN>))
{
	chop($r_line);
	@r_values = split(/\t/, $r_line);

	$degree = 0;
	$N = @r_values - 1;

	for ($j = 1; $j < $N+1; $j++) 					# first column is gene ID
	{
		if (($i+1) != $j) 					# don't count oneself
		{
			if (($r_values[$j] > 0) && ($r_values[$j] < $infinite)) 
			{
				$degree++;
			}
		}
	}
	if ($degree > 0 )
	{
		push (@ingraph, $i);
	}
	else
	{
		push (@outgraph, $i);
	}
	$i++;
}
close(RIN);

$i = 0; $file_i = 0;
open (RIN,"<$in_file");
while (defined ($r_line = <RIN>))
{
	$keep_index_i = $ingraph[$i];
	
	if ($file_i == $keep_index_i)
	{
		# first-pass
		chop($r_line);
		@r_values = split(/\t/, $r_line);
		@basic_r = ();

		# second-pass
		for ($j = 0; $j < @ingraph; $j++)
		{
			$keep_index_j = $ingraph[$j];
			$keep_index_j++; 				# first column is gene ID
			push (@basic_r, $r_values[$keep_index_j]);
		}

		printf OUT ("$r_values[0]\t");
		printf OUT join ("\t", @basic_r);
		printf OUT ("\n");

		if ($i < (@ingraph-1)) { $i++; }
	}
	$file_i++;
}
close(RIN);
close(OUT);
