# Supplementary material for: Rapid and asymmetric divergence of duplicate genes in the human gene coexpression network
Source: BMC Bioinformatics. 2006 Jan 27;7:46. doi: 10.1186/1471-2105-7-46 (PMC1403810; doi:10.1186/1471-2105-7-46)
Supplement: Additional File 5 — Scripts for the study [file 1471-2105-7-46-S5.gz › Chung_et_al_S5/get_network_matrix.pl]

#! /usr/bin/perl -w

# input: coefficient and overlapping tissue matrix
# output: stdout, binary adjacency matrix, 
# 	  0: diagonal
#         1: an edge between gene i and j
#         a large number: no edge 

my $over_r = 0.7;
my $over_t = 7;
my $filename;

my $infinite = 100000;		# set a large number to stand for infinity

open (RIN, "<p_r.txt");
open (TIN, "<p_t.txt");

$i = 0;
while ((defined($rline = <RIN>)) && (defined($tline = <TIN>)))
{
	chop($rline); chop($tline);
	@rval = split (/\t/, $rline);
	@tval = split (/\t/, $tline);

	# first column is gene ID
	$id = shift (@rval);	$id = shift (@tval);

	printf ("$id\t");
	
	for ($j = 0; $j < @rval; $j++)
	{
		if ($j == $i)
		{
			printf ("0\t");
		}
		elsif (($rval[$j] >= $over_r) && ($tval[$j] >= $over_t))
		{
			printf ("1\t");
		}
		else 
		{
			printf ("$infinite\t");
		}
	}
	printf ("\n");

	$i++;	
}

close(TIN);
close(RIN);
