# Supplementary material for: Rapid and asymmetric divergence of duplicate genes in the human gene coexpression network
Source: BMC Bioinformatics. 2006 Jan 27;7:46. doi: 10.1186/1471-2105-7-46 (PMC1403810; doi:10.1186/1471-2105-7-46)
Supplement: Additional File 5 — Scripts for the study [file 1471-2105-7-46-S5.gz › Chung_et_al_S5/preprocessing.c]

/*
 * Preprocessing raw microarry data
 * input: microarray file name
 * output: a plain file named: data_log with values log2 transformed
 * read the file as array of float, M[i][j]
 * if >200, keep and log2
 * if <= 200, set to zero
 * 
 */

#include <stdio.h>
#include <stdlib.h>
#include <string.h>
#include <math.h>
#include <ctype.h>
#include <limits.h>

/* number of tissues in the microarray data */
int tissue = 79;

int main(int argc, char* argv[])
{
	FILE *data, *data_log, *data_bin;
	int k;
	char cur_gene_id[20], affy_value[20];
	double affy_exp, log_exp;
	int bin_exp;
	char filename[6];
	
	/* write to new file */ 
	data_log = fopen("data_log", "w");

	strcpy(filename,argv[1]);
	printf ("%s\n", filename);

	if ((data = fopen(filename,"r")) == NULL)
	{
		printf("File: expression file not found!\n");
		exit(-1);
	}
	else
	{	
		/* read the file one by one */
		
		/* be careful at the end of output file! */

		while (!feof(data))
		{
			strcpy(cur_gene_id,"");
			
			fscanf(data, "%s%*c", cur_gene_id);

			if (strcmp(cur_gene_id,""))
			{
				printf("Reading... %s\n", cur_gene_id);

				fprintf(data_log, "%s\t", cur_gene_id);

				for (k = 0; k < tissue; k++)
				{	
					fscanf(data, "%s%*c", affy_value);

					/* treat NULL value as 0 */
					if (strcmp(affy_value, "NULL") == 0)
						strcpy(affy_value,"0");

					affy_exp = atof(affy_value);

					/* criteria <=> 200, log-base 2 */
					if (affy_exp > 200)
					{
						log_exp = log(affy_exp) / log(2);
					}
					else 
					{	
						log_exp = .0;
					}

					fprintf(data_log,"%f\t", log_exp);
				}

				fprintf(data_log, "\n");
			}
		}

	}
	fclose(data);
	fclose(data_log);

	return 0;
}
