# Supplementary material for: Rapid and asymmetric divergence of duplicate genes in the human gene coexpression network
Source: BMC Bioinformatics. 2006 Jan 27;7:46. doi: 10.1186/1471-2105-7-46 (PMC1403810; doi:10.1186/1471-2105-7-46)
Supplement: Additional File 5 — Scripts for the study [file 1471-2105-7-46-S5.gz › Chung_et_al_S5/shortest_path.c]

/*
 *  calculate all pairs shortest path length
 *  Floyd-Warshall's algorithm for directed, weighted graph
 *  input: binary adjacency matrix filename, output filename, number of nodes
 *  output: shortest path length matrix
 *          M[i][j] = the shortest path length from node i to j
 *  n = number of nodes
 *  W[] = weight matrix
 *  D(0) = W[]
 *  for k=1 to n
 *      for i=1 to n
 *              for j=1 to n
 *                      dij(k) = min (dij(k-1), dik(k-1)+dkj(k-1));
 *  return D(n)
 */
 
#include <stdio.h>
#include <stdlib.h>
#include <string.h>
#include <math.h>

#define N 13212

int main(int argc, char *argv[])
{
    /* declaration */
    FILE *fin, *fout;
    char filename[50];
    char outfile[50];
    int n = N;   		/* number of nodes */
    char id[20];
    unsigned int W[N][N];    	/* initial and k-1 matrix */
    unsigned int D[N][N];    	/* final and k matrix */
    int i = 0, j = 0, k = 0;

    /* initialize */
    for (i = 0; i < n; i++)
    {
        for (j = 0; j < n; j++)
        {
            W[i][j] = 0;
            D[i][j] = 0;
        }
    }

    n = atoi(argv[3]);

    /* open the distance file */
    strcpy(filename, argv[1]);
    if ((fin = fopen(filename, "r")) == NULL)
    {
        printf ("Weight File Open Error!\n");
        exit(-1);
    }

    for (i = 0; i < n; i++)
    {
	fscanf(fin, "%s%*c", id);
	printf ("%s\n", id);
	
        for (j = 0; j < n; j++)
        {
            fscanf(fin, "%u%*c", &W[i][j]);
        }
    }
    
    fclose(fin);

    /* algorithm */
    for (k = 0; k < n; k++)
    {
        for (i = 0; i < n; i++)
        {
            for (j = 0; j < n; j++)
            {
                if (W[i][j] > (W[i][k]+W[k][j]))
                    D[i][j] = W[i][k]+W[k][j];
                else
                    D[i][j] = W[i][j];
            }
        }
        
        for (i = 0; i < n; i++)
        {
            for (j = 0; j < n; j++)
            {
                W[i][j] = D[i][j];
            }
        }
    
    }
    
    strcpy(outfile, argv[2]);
    fout = fopen(outfile, "w");
    for (i = 0; i < n; i++)
    {
        for (j = 0; j < n; j++)
        {
            fprintf (fout, "%u\t", D[i][j]);
        }
        fprintf (fout, "\n");
    }

    return (0);
}
