# Supplementary material for: Rapid and asymmetric divergence of duplicate genes in the human gene coexpression network
Source: BMC Bioinformatics. 2006 Jan 27;7:46. doi: 10.1186/1471-2105-7-46 (PMC1403810; doi:10.1186/1471-2105-7-46)
Supplement: Additional File 6 — Network binary matrix. [file 1471-2105-7-46-S6.gz]

Archive with 1 entries (1 files):
- gc_0.7_7
