# Supplementary material for: Rapid and asymmetric divergence of duplicate genes in the human gene coexpression network
Source: BMC Bioinformatics. 2006 Jan 27;7:46. doi: 10.1186/1471-2105-7-46 (PMC1403810; doi:10.1186/1471-2105-7-46)
Supplement: Additional File 7 — The set of independent duplicate gene pairs. [file 1471-2105-7-46-S7.txt]

geneA	geneB	Ks	Ka	Ka/Ks
ENSG00000187983	ENSG00000170202	0.0500043	0.0521053	1.04202
ENSG00000159712	ENSG00000180071	0.0501297	0.0465487	0.928565
ENSG00000188374	ENSG00000100419	0.0502562	0.0343641	0.683779
ENSG00000187719	ENSG00000187920	0.0504266	0.0547258	1.08526
ENSG00000187501	ENSG00000173940	0.0504268	0.124993	2.4787
ENSG00000117399	ENSG00000186882	0.0505476	0.0299123	0.591766
ENSG00000189212	ENSG00000170629	0.0506035	0.0459144	0.907336
ENSG00000189180	ENSG00000120292	0.0506295	0.0373434	0.737581
ENSG00000188668	ENSG00000177306	0.0507031	0.0480201	0.947085
ENSG00000179263	ENSG00000180770	0.0508167	0.0469752	0.924406
ENSG00000186809	ENSG00000137080	0.050831	0.0435537	0.856834
ENSG00000179296	ENSG00000151303	0.0508449	0.0547497	1.0768
ENSG00000184055	ENSG00000176525	0.0508818	0.0381518	0.749814
ENSG00000183575	ENSG00000130725	0.0508879	0.0244412	0.480295
ENSG00000182291	ENSG00000188952	0.0509242	0.0508973	0.999473
ENSG00000129394	ENSG00000180494	0.0509599	0.0662163	1.29938
ENSG00000188621	ENSG00000188911	0.0510687	0.0488887	0.957314
ENSG00000186383	ENSG00000170161	0.0510883	0.0151012	0.295591
ENSG00000125977	ENSG00000174681	0.0510955	0.0359464	0.703514
ENSG00000179170	ENSG00000177848	0.0511251	0.063394	1.23998
ENSG00000140478	ENSG00000167141	0.0511355	0.0459013	0.89764
ENSG00000160870	ENSG00000160868	0.0511456	0.0619507	1.21126
ENSG00000178488	ENSG00000158531	0.0512388	0.0117784	0.229873
ENSG00000185047	ENSG00000188414	0.051272	0.0795367	1.55127
ENSG00000137369	ENSG00000173317	0.0513628	0.0291366	0.56727
ENSG00000181163	ENSG00000177203	0.0514549	0.0279604	0.543397
ENSG00000122156	ENSG00000163245	0.0515369	0.0453185	0.87934
ENSG00000169469	ENSG00000169474	0.0515465	0.0297151	0.576473
ENSG00000187562	ENSG00000188919	0.0517507	0.0625806	1.20927
ENSG00000189291	ENSG00000188188	0.051934	0.0214599	0.413215
ENSG00000178658	ENSG00000050344	0.052023	0.0328164	0.630805
ENSG00000065978	ENSG00000178563	0.0521277	0.0432148	0.829018
ENSG00000157358	ENSG00000116708	0.0523788	0.0474108	0.905151
ENSG00000140350	ENSG00000184701	0.0525172	0.0649298	1.23635
ENSG00000186466	ENSG00000165269	0.052526	0.0361395	0.688031
ENSG00000188173	ENSG00000132043	0.0526	0.0644299	1.2249
ENSG00000165583	ENSG00000188697	0.0527306	0.0822883	1.56054
ENSG00000147116	ENSG00000165584	0.0528759	0.0461415	0.872637
ENSG00000182397	ENSG00000178606	0.0528988	0.0536978	1.0151
ENSG00000184468	ENSG00000187706	0.0531262	0.0453197	0.853058
ENSG00000188669	ENSG00000185034	0.0531463	0.0553644	1.04174
ENSG00000134598	ENSG00000172895	0.0532113	0.0441449	0.829616
ENSG00000169636	ENSG00000183998	0.0532217	0.0531113	0.997925
ENSG00000184409	ENSG00000183731	0.0532267	0.0967911	1.81847
ENSG00000188586	ENSG00000125974	0.0535715	0.0704704	1.31545
ENSG00000180817	ENSG00000189191	0.0536769	0.0308267	0.5743
ENSG00000179090	ENSG00000189269	0.0538048	0.0332774	0.618485
ENSG00000116095	ENSG00000177147	0.0538293	0.0178259	0.331156
ENSG00000176546	ENSG00000164517	0.053926	0.0456739	0.846973
ENSG00000188364	ENSG00000188765	0.0540304	0.0329543	0.609921
ENSG00000173213	ENSG00000159247	0.0541343	0.0137238	0.253514
ENSG00000162767	ENSG00000188649	0.0542811	0.0583577	1.0751
ENSG00000185042	ENSG00000179020	0.0543857	0.060279	1.10836
ENSG00000111229	ENSG00000172261	0.0544141	0.0307388	0.564905
ENSG00000106232	ENSG00000187999	0.0544636	0.0436668	0.80176
ENSG00000189389	ENSG00000168122	0.0545146	0.0253653	0.465293
ENSG00000187917	ENSG00000167537	0.0546395	0.0365769	0.669422
ENSG00000134419	ENSG00000173863	0.0547877	0.0261262	0.476863
ENSG00000169769	ENSG00000173799	0.0548241	0.0617619	1.12655
ENSG00000181571	ENSG00000188600	0.0550388	0.0316225	0.574549
ENSG00000136063	ENSG00000174717	0.0551679	0.0443863	0.804567
ENSG00000164657	ENSG00000183992	0.0553006	0.071783	1.29805
ENSG00000120953	ENSG00000184798	0.055342	0.0632337	1.1426
ENSG00000177152	ENSG00000143549	0.0553602	0.0170815	0.308553
ENSG00000189438	ENSG00000189348	0.0556198	0.0523829	0.941804
ENSG00000183028	ENSG00000182053	0.0558775	0.102229	1.82952
ENSG00000182574	ENSG00000101819	0.0558864	0.0509354	0.911409
ENSG00000124614	ENSG00000182232	0.0559351	0.0569032	1.01731
ENSG00000184052	ENSG00000110367	0.0560433	0.0599132	1.06905
ENSG00000181819	ENSG00000104756	0.0560601	0.03273	0.583838
ENSG00000186023	ENSG00000186146	0.0562443	0.0340708	0.605765
ENSG00000189124	ENSG00000184201	0.0563145	0.0531111	0.943116
ENSG00000075705	ENSG00000172968	0.056402	0.0159562	0.282901
ENSG00000173961	ENSG00000182181	0.0564101	0.0956656	1.69589
ENSG00000180225	ENSG00000140905	0.0565298	0.0225702	0.399262
ENSG00000120952	ENSG00000116721	0.0566042	0.0334576	0.59108
ENSG00000187703	ENSG00000187748	0.0566059	0.0171597	0.303144
ENSG00000189264	ENSG00000171847	0.0566765	0.0365489	0.644868
ENSG00000186921	ENSG00000177683	0.0568293	0.0268062	0.471696
ENSG00000170095	ENSG00000168443	0.0569792	0.00683868	0.120021
ENSG00000099721	ENSG00000125363	0.0569949	0.0680642	1.19422
ENSG00000130017	ENSG00000174719	0.0572673	0.128106	2.23698
ENSG00000185882	ENSG00000184369	0.0572999	0.179128	3.12614
ENSG00000185548	ENSG00000182344	0.0573769	0.0269862	0.470332
ENSG00000188302	ENSG00000188728	0.0574205	0.109311	1.9037
ENSG00000185360	ENSG00000124670	0.0574303	0.0660318	1.14977
ENSG00000102144	ENSG00000173880	0.0574421	0.0550504	0.958363
ENSG00000189412	ENSG00000177250	0.057569	0.0304211	0.528428
ENSG00000156977	ENSG00000188864	0.0579237	0.0405958	0.70085
ENSG00000184795	ENSG00000187811	0.0581114	0.0343165	0.590529
ENSG00000143575	ENSG00000183362	0.0582857	0.045295	0.77712
ENSG00000172342	ENSG00000185611	0.0584876	0.0339996	0.581313
ENSG00000161960	ENSG00000173394	0.0585598	0.0343179	0.586031
ENSG00000186587	ENSG00000183459	0.0588402	0.0571545	0.971352
ENSG00000181761	ENSG00000181767	0.0588937	0.0414219	0.703333
ENSG00000142635	ENSG00000169793	0.0589004	0.0888628	1.5087
ENSG00000187919	ENSG00000096087	0.0590542	0.0256101	0.433672
ENSG00000131113	ENSG00000124467	0.0591106	0.0379995	0.642853
ENSG00000173262	ENSG00000059804	0.0591545	0.0270691	0.457599
ENSG00000171459	ENSG00000136939	0.0593174	0.033934	0.572075
ENSG00000171084	ENSG00000187892	0.0594281	0.0473738	0.797162
ENSG00000180150	ENSG00000189300	0.059519	0.134489	2.2596
ENSG00000167418	ENSG00000167433	0.0595473	0.0254785	0.42787
ENSG00000189242	ENSG00000187722	0.0596295	0.0415974	0.697598
ENSG00000166532	ENSG00000189089	0.0597471	0.0308791	0.51683
ENSG00000171483	ENSG00000157950	0.0604521	0.11297	1.86875
ENSG00000185520	ENSG00000184950	0.0604746	0.071768	1.18675
ENSG00000185058	ENSG00000122406	0.0604958	0.0578588	0.956411
ENSG00000178355	ENSG00000187340	0.0606896	0.100414	1.65455
ENSG00000188059	ENSG00000183010	0.0608649	0.0253465	0.416439
ENSG00000180459	ENSG00000177400	0.0610156	0.0448224	0.734606
ENSG00000188314	ENSG00000174667	0.0610595	0.0435457	0.713168
ENSG00000132475	ENSG00000188375	0.0611279	0.0167008	0.273211
ENSG00000105136	ENSG00000152439	0.0612732	0.0413557	0.674939
ENSG00000172022	ENSG00000183719	0.0612917	0.134117	2.18818
ENSG00000158066	ENSG00000146305	0.0613076	0.0239877	0.391268
ENSG00000166632	ENSG00000137046	0.0613984	0.1097	1.78669
ENSG00000023734	ENSG00000177956	0.0614161	0.0518837	0.84479
ENSG00000185758	ENSG00000177300	0.0614505	0.0266761	0.434107
ENSG00000174444	ENSG00000182820	0.0616301	0.0195602	0.317381
ENSG00000188794	ENSG00000184721	0.0617029	0.0267921	0.434211
ENSG00000154898	ENSG00000170160	0.0618682	0.0579664	0.936934
ENSG00000172775	ENSG00000186384	0.0619975	0.0517138	0.834127
ENSG00000188795	ENSG00000182945	0.0621049	0.0228177	0.367407
ENSG00000189097	ENSG00000185544	0.0622795	0.0622373	0.999321
ENSG00000184198	ENSG00000127922	0.0622812	0.032004	0.513863
ENSG00000188127	ENSG00000174827	0.0623757	0.050775	0.81402
ENSG00000184662	ENSG00000018610	0.0629244	0.0121375	0.19289
ENSG00000044574	ENSG00000181267	0.0629526	0.0520744	0.8272
ENSG00000180124	ENSG00000183120	0.063331	0.0674552	1.06512
ENSG00000163286	ENSG00000163283	0.0634518	0.0138874	0.218865
ENSG00000184844	ENSG00000172115	0.0634654	0.0219561	0.345954
ENSG00000082146	ENSG00000179180	0.0635909	0.0314984	0.495328
ENSG00000189343	ENSG00000188168	0.0636011	0.0154344	0.242675
ENSG00000186805	ENSG00000186803	0.0637562	0.0352461	0.552827
ENSG00000186210	ENSG00000136810	0.0641806	0.0479377	0.746918
ENSG00000121653	ENSG00000186916	0.0642066	0.0230766	0.359411
ENSG00000155282	ENSG00000176057	0.0644062	0.0814486	1.26461
ENSG00000189214	ENSG00000187684	0.0644343	0.0496217	0.770112
ENSG00000170853	ENSG00000189231	0.0644539	0.085745	1.33033
ENSG00000170465	ENSG00000074729	0.0647739	0.00784942	0.121182
ENSG00000171916	ENSG00000170298	0.0648042	0.0338139	0.521785
ENSG00000085721	ENSG00000172533	0.0648922	0.0583789	0.899629
ENSG00000169430	ENSG00000146736	0.0649767	0.0717112	1.10365
ENSG00000176131	ENSG00000166734	0.0649975	0.0676931	1.04147
ENSG00000129862	ENSG00000182583	0.0650695	0.0870664	1.33805
ENSG00000110958	ENSG00000162644	0.0652472	0.00969975	0.148662
ENSG00000187890	ENSG00000187776	0.0653536	0.0720663	1.10271
ENSG00000169059	ENSG00000129864	0.0655987	0.0751722	1.14594
ENSG00000188521	ENSG00000184814	0.065604	0.0476247	0.725942
ENSG00000128331	ENSG00000100031	0.0658169	0.0254245	0.386292
ENSG00000186715	ENSG00000173531	0.0659674	0.0287554	0.435903
ENSG00000147877	ENSG00000186802	0.0661832	0.0537318	0.811864
ENSG00000112081	ENSG00000188250	0.0661917	0.0307399	0.464408
ENSG00000163202	ENSG00000185966	0.0662423	0.0190387	0.28741
ENSG00000187952	ENSG00000136720	0.0663045	0.00459338	0.069277
ENSG00000128541	ENSG00000186232	0.0664135	0.034016	0.512185
ENSG00000144381	ENSG00000188468	0.0665265	0.0185859	0.279375
ENSG00000178166	ENSG00000172659	0.0668204	0.0318672	0.476908
ENSG00000186864	ENSG00000183205	0.0670086	0.120991	1.8056
ENSG00000145017	ENSG00000073578	0.0671698	0.0369204	0.549658
ENSG00000118985	ENSG00000187213	0.0672832	0.055115	0.819149
ENSG00000114942	ENSG00000174057	0.0673058	0.0323174	0.480158
ENSG00000185376	ENSG00000188914	0.067351	0.0632621	0.93929
ENSG00000171841	ENSG00000163612	0.0674056	0.0361631	0.536499
ENSG00000189315	ENSG00000129277	0.0674143	0.0152717	0.226535
ENSG00000183431	ENSG00000183078	0.0674758	0.0364797	0.540634
ENSG00000182061	ENSG00000182323	0.0675055	0.112126	1.66099
ENSG00000182065	ENSG00000187544	0.0676859	0.0546632	0.807601
ENSG00000185040	ENSG00000177659	0.0677073	0.0904736	1.33625
ENSG00000186773	ENSG00000183144	0.0677275	0.104481	1.54267
ENSG00000186483	ENSG00000186419	0.0683126	0.0580428	0.849665
ENSG00000181225	ENSG00000134717	0.0683844	0.0419665	0.613685
ENSG00000189284	ENSG00000174346	0.0684117	0.0551735	0.806491
ENSG00000180583	ENSG00000180576	0.0684957	0.00866244	0.126467
ENSG00000178717	ENSG00000164611	0.0684961	0.0517188	0.755062
ENSG00000188456	ENSG00000101558	0.0685584	0.0416202	0.607076
ENSG00000141522	ENSG00000188774	0.0686199	0.0459748	0.669992
ENSG00000119440	ENSG00000160349	0.0686831	0.0363909	0.529837
ENSG00000144990	ENSG00000167996	0.0687548	0.0421566	0.613144
ENSG00000135486	ENSG00000176757	0.06917	0.0231095	0.334098
ENSG00000164924	ENSG00000180153	0.0691859	0.0109469	0.158225
ENSG00000174997	ENSG00000184912	0.0692484	0.043856	0.633314
ENSG00000111843	ENSG00000137210	0.0692613	0.143568	2.07284
ENSG00000187042	ENSG00000187578	0.0692948	0.0718086	1.03628
ENSG00000156755	ENSG00000173753	0.0694524	0.093993	1.35335
ENSG00000188941	ENSG00000182765	0.0694716	0.0395858	0.569812
ENSG00000174880	ENSG00000189173	0.0695044	0.0819948	1.17971
ENSG00000104777	ENSG00000160229	0.0695231	0.108454	1.55997
ENSG00000188640	ENSG00000187640	0.0696177	0.0723536	1.0393
ENSG00000183341	ENSG00000184558	0.0697276	0.0767835	1.10119
ENSG00000188350	ENSG00000131418	0.0699995	0.0909393	1.29914
ENSG00000116985	ENSG00000183682	0.0700272	0.00720553	0.102896
ENSG00000187223	ENSG00000159455	0.0700631	0.025547	0.364628
ENSG00000186492	ENSG00000187560	0.0700745	0.119699	1.70818
ENSG00000025446	ENSG00000121089	0.0701325	0.052654	0.750779
ENSG00000187832	ENSG00000188418	0.0702049	0.0425713	0.606387
ENSG00000100121	ENSG00000183099	0.0702988	0.0277846	0.395236
ENSG00000181993	ENSG00000188406	0.0703108	0.0392162	0.557754
ENSG00000179360	ENSG00000159199	0.0704163	0.0782858	1.11176
ENSG00000100568	ENSG00000168561	0.0705812	0.051438	0.728778
ENSG00000172476	ENSG00000102128	0.0706147	0.00774199	0.109637
ENSG00000172669	ENSG00000111196	0.0707925	0.0418566	0.591258
ENSG00000187870	ENSG00000108446	0.0710056	0.0513298	0.722898
ENSG00000187646	ENSG00000180370	0.0710104	0.0244889	0.344864
ENSG00000167633	ENSG00000189216	0.0713482	0.073346	1.028
ENSG00000188746	ENSG00000188685	0.071452	0.0585607	0.819582
ENSG00000184006	ENSG00000121374	0.0715544	0.0592741	0.828379
ENSG00000176992	ENSG00000132826	0.0717126	0.0888812	1.23941
ENSG00000177634	ENSG00000120948	0.0717416	0.0465798	0.649272
ENSG00000174658	ENSG00000169230	0.0718602	0.019785	0.275326
ENSG00000187355	ENSG00000187158	0.0718642	0.106255	1.47855
ENSG00000168500	ENSG00000171995	0.071962	0.0585688	0.813886
ENSG00000153201	ENSG00000169629	0.072048	0.0664799	0.922717
ENSG00000172760	ENSG00000112245	0.0720792	0.0721338	1.00076
ENSG00000109332	ENSG00000149345	0.0721416	0.0247986	0.343749
ENSG00000170848	ENSG00000183668	0.0724625	0.0576413	0.795463
ENSG00000183313	ENSG00000180923	0.0725741	0.0477309	0.657685
ENSG00000184732	ENSG00000090889	0.072644	0.0299903	0.412839
ENSG00000141437	ENSG00000189332	0.0727919	0.0837668	1.15077
ENSG00000152234	ENSG00000176661	0.0728969	0.0637878	0.875041
ENSG00000188417	ENSG00000184861	0.0729116	0.092482	1.26841
ENSG00000092199	ENSG00000188494	0.072951	0.043248	0.592836
ENSG00000187767	ENSG00000189240	0.0730475	0.0356796	0.488443
ENSG00000102069	ENSG00000177889	0.0730851	0.0328901	0.450025
ENSG00000177954	ENSG00000163144	0.0732504	0.0209004	0.285328
ENSG00000182549	ENSG00000183445	0.0733413	0.0631167	0.860589
ENSG00000183590	ENSG00000182934	0.0734101	0.0277467	0.377968
ENSG00000189230	ENSG00000133606	0.0737777	0.0573105	0.776801
ENSG00000168692	ENSG00000185912	0.073857	0.0426425	0.577366
ENSG00000187025	ENSG00000164032	0.0738662	0.035108	0.475292
ENSG00000187693	ENSG00000189322	0.073887	0.063024	0.852978
ENSG00000100911	ENSG00000174144	0.0741795	0.0280665	0.378359
ENSG00000179215	ENSG00000175709	0.074415	0.0543101	0.729827
ENSG00000179326	ENSG00000046651	0.0745085	0.046587	0.625257
ENSG00000188371	ENSG00000188705	0.0746999	0.0526136	0.704333
ENSG00000155070	ENSG00000172971	0.0748217	0.0330102	0.441186
ENSG00000108010	ENSG00000183937	0.0751508	0.0649144	0.863788
ENSG00000164805	ENSG00000182095	0.0752707	0.0250819	0.333223
ENSG00000184330	ENSG00000143556	0.0754233	0.030851	0.409038
ENSG00000184655	ENSG00000187762	0.075534	0.0574476	0.760554
ENSG00000186381	ENSG00000156467	0.0759767	0.0456752	0.601174
ENSG00000124518	ENSG00000182611	0.0759878	0.00333749	0.0439214
ENSG00000187518	ENSG00000178130	0.0760193	0.0894974	1.1773
ENSG00000189190	ENSG00000175885	0.0760563	0.0607614	0.7989
ENSG00000132958	ENSG00000166157	0.0762625	0.0854474	1.12044
ENSG00000187250	ENSG00000187797	0.07646	0.061716	0.807166
ENSG00000189358	ENSG00000155624	0.0765152	0.026305	0.343788
ENSG00000118990	ENSG00000173221	0.076679	0.0417603	0.544611
ENSG00000181484	ENSG00000179799	0.0767176	0.116344	1.51652
ENSG00000147133	ENSG00000122728	0.0767742	0.028408	0.37002
ENSG00000181061	ENSG00000188509	0.0770442	0.00955456	0.124014
ENSG00000177219	ENSG00000170144	0.0773286	0.061735	0.798346
ENSG00000184263	ENSG00000131263	0.0778495	0.0409037	0.52542
ENSG00000118847	ENSG00000183983	0.078106	0.0235108	0.301011
ENSG00000178144	ENSG00000117360	0.0781316	0.0712756	0.912252
ENSG00000115936	ENSG00000170800	0.0784534	0.0279667	0.356474
ENSG00000158517	ENSG00000182487	0.0791394	0.024135	0.304967
ENSG00000183716	ENSG00000182893	0.0792301	0.0616649	0.778301
ENSG00000111247	ENSG00000181882	0.0792646	0.104821	1.32242
ENSG00000166926	ENSG00000110077	0.0794741	0.120212	1.51259
ENSG00000185005	ENSG00000087338	0.079504	0.0457635	0.575613
ENSG00000108958	ENSG00000188757	0.0795911	0.0754467	0.94793
ENSG00000172038	ENSG00000184817	0.0796962	0.0321234	0.403073
ENSG00000183374	ENSG00000180080	0.0798786	0.0870128	1.08931
ENSG00000182368	ENSG00000170152	0.0801255	0.167465	2.09003
ENSG00000170215	ENSG00000170217	0.0801255	0.167465	2.09003
ENSG00000188653	ENSG00000170348	0.0801973	0.0708476	0.883417
ENSG00000100380	ENSG00000184195	0.0804645	0.0530733	0.659587
ENSG00000158639	ENSG00000187761	0.0804685	0.0802645	0.997465
ENSG00000183524	ENSG00000189286	0.0805503	0.208996	2.5946
ENSG00000184879	ENSG00000154537	0.080746	0.17779	2.20185
ENSG00000151846	ENSG00000070756	0.0807815	0.034889	0.431893
ENSG00000172211	ENSG00000150527	0.0809705	0.0846145	1.045
ENSG00000182228	ENSG00000146223	0.0811874	0.077342	0.952636
ENSG00000153081	ENSG00000183889	0.081275	0.109341	1.34532
ENSG00000154148	ENSG00000132355	0.0814226	0.0773994	0.950589
ENSG00000125804	ENSG00000175170	0.0815029	0.0247061	0.303132
ENSG00000186511	ENSG00000170165	0.0816679	0.0876742	1.07354
ENSG00000188985	ENSG00000178700	0.0820043	0.0435501	0.531071
ENSG00000184498	ENSG00000163605	0.0820727	0.0793119	0.966361
ENSG00000188688	ENSG00000188105	0.0821697	0.0675206	0.82172
ENSG00000189043	ENSG00000144811	0.0823884	0.104314	1.26613
ENSG00000129973	ENSG00000186698	0.0825187	0.133553	1.61846
ENSG00000187655	ENSG00000188812	0.082528	0.0818358	0.991613
ENSG00000143787	ENSG00000143768	0.0830328	0.0205022	0.246917
ENSG00000182203	ENSG00000187109	0.0830858	0.0453634	0.545983
ENSG00000169898	ENSG00000113558	0.0831959	0.0495574	0.595672
ENSG00000122545	ENSG00000164740	0.0832974	0.048614	0.58362
ENSG00000171989	ENSG00000188995	0.0833226	0.047687	0.572318
ENSG00000185861	ENSG00000173810	0.0834284	0.125773	1.50755
ENSG00000165618	ENSG00000172845	0.0835761	0.0666019	0.796901
ENSG00000170250	ENSG00000171579	0.0838435	0.0425327	0.507286
ENSG00000160752	ENSG00000185660	0.0838453	0.0810133	0.966224
ENSG00000157216	ENSG00000165759	0.0838648	0.0615537	0.733963
ENSG00000117592	ENSG00000145467	0.0839847	0.0639098	0.760969
ENSG00000183444	ENSG00000189398	0.0842221	0.0674034	0.800305
ENSG00000185947	ENSG00000185177	0.0842782	0.0460102	0.545932
ENSG00000173386	ENSG00000079332	0.0845895	0.109891	1.29911
ENSG00000006075	ENSG00000186667	0.0847251	0.0190499	0.224844
ENSG00000124562	ENSG00000171601	0.0847532	0.0546859	0.645237
ENSG00000131426	ENSG00000186856	0.0852117	0.0342376	0.401794
ENSG00000188976	ENSG00000178667	0.0853718	0.0323282	0.378676
ENSG00000146556	ENSG00000185596	0.0855253	0.0572348	0.669214
ENSG00000151539	ENSG00000166492	0.0857031	0.0646062	0.753837
ENSG00000170790	ENSG00000166363	0.085764	0.0165133	0.192544
ENSG00000147381	ENSG00000183305	0.0859867	0.0809724	0.941685
ENSG00000187149	ENSG00000189039	0.0860598	0.0629918	0.731953
ENSG00000126934	ENSG00000184269	0.0863512	0.0260835	0.302063
ENSG00000185041	ENSG00000187538	0.0863564	0.0373635	0.432667
ENSG00000171210	ENSG00000184624	0.0864124	0.061837	0.715603
ENSG00000133112	ENSG00000177118	0.0864955	0.0344624	0.39843
ENSG00000183677	ENSG00000187816	0.0868074	0.0851547	0.980961
ENSG00000128394	ENSG00000179007	0.0875934	0.114519	1.3074
ENSG00000120438	ENSG00000185850	0.0878598	0.0539376	0.613905
ENSG00000187681	ENSG00000136871	0.0878893	0.0451378	0.513576
ENSG00000187060	ENSG00000188442	0.0880318	0.0215256	0.244521
ENSG00000168777	ENSG00000185514	0.0881325	0.102182	1.15941
ENSG00000138109	ENSG00000165841	0.0887127	0.0428668	0.483209
ENSG00000188224	ENSG00000122696	0.088765	0.0710076	0.79995
ENSG00000140988	ENSG00000124255	0.0889056	0.0179265	0.201636
ENSG00000173876	ENSG00000127589	0.088981	0.0335034	0.376523
ENSG00000186117	ENSG00000186123	0.0890604	0.0422799	0.474732
ENSG00000143954	ENSG00000172016	0.0897105	0.0745947	0.831505
ENSG00000179826	ENSG00000179817	0.0901879	0.0990524	1.09829
ENSG00000187040	ENSG00000189303	0.090245	0.0650597	0.720922
ENSG00000127780	ENSG00000180016	0.0903612	0.0332868	0.368375
ENSG00000181958	ENSG00000181943	0.090387	0.0441522	0.48848
ENSG00000188720	ENSG00000187478	0.0903871	0.151946	1.68106
ENSG00000188238	ENSG00000188136	0.0904674	0.124261	1.37355
ENSG00000188698	ENSG00000172294	0.09075	0.0879502	0.969148
ENSG00000113583	ENSG00000187974	0.0908265	0.0616946	0.679258
ENSG00000188152	ENSG00000188052	0.0908374	0.0858771	0.945393
ENSG00000117238	ENSG00000188502	0.0910199	0.0920933	1.01179
ENSG00000186328	ENSG00000128524	0.0910543	0.0507175	0.557002
ENSG00000152242	ENSG00000180443	0.091443	0.0631859	0.690987
ENSG00000145425	ENSG00000085944	0.0915574	0.0899526	0.982472
ENSG00000089289	ENSG00000188184	0.0915981	0.0528031	0.576465
ENSG00000187660	ENSG00000163785	0.0916343	0.0702371	0.766493
ENSG00000135226	ENSG00000109181	0.091675	0.0537196	0.585979
ENSG00000173683	ENSG00000139112	0.0917963	0.0318928	0.34743
ENSG00000071082	ENSG00000189128	0.0918162	0.0539033	0.587078
ENSG00000006047	ENSG00000187505	0.0919692	0.0864788	0.940302
ENSG00000144872	ENSG00000188890	0.0921042	0.0287793	0.312465
ENSG00000177586	ENSG00000175987	0.0921112	0.0986053	1.0705
ENSG00000181601	ENSG00000189185	0.0921349	0.0523823	0.568539
ENSG00000187191	ENSG00000169772	0.0924406	0.067547	0.730707
ENSG00000187679	ENSG00000135776	0.092692	0.0791457	0.853857
ENSG00000138600	ENSG00000187507	0.0929897	0.074554	0.801745
ENSG00000188963	ENSG00000189095	0.0930435	0.0369033	0.396624
ENSG00000180195	ENSG00000137339	0.0930867	0.0408378	0.438707
ENSG00000130707	ENSG00000176192	0.0933823	0.0529261	0.566768
ENSG00000175194	ENSG00000108294	0.0934342	0.0709105	0.758935
ENSG00000168992	ENSG00000187683	0.0934357	0.12307	1.31716
ENSG00000184253	ENSG00000184525	0.0935213	0.136713	1.46184
ENSG00000140367	ENSG00000189061	0.0936503	0.125572	1.34086
ENSG00000166355	ENSG00000178162	0.093653	0.13058	1.3943
ENSG00000177907	ENSG00000113387	0.0939586	0.0236598	0.251811
ENSG00000181647	ENSG00000165119	0.0942367	0.0910286	0.965957
ENSG00000172593	ENSG00000160201	0.0943178	0.0505517	0.535972
ENSG00000180230	ENSG00000145445	0.0943613	0.0896755	0.950342
ENSG00000169606	ENSG00000184758	0.095029	0.0212864	0.223999
ENSG00000171562	ENSG00000186481	0.0950835	0.00906391	0.0953257
ENSG00000148834	ENSG00000186110	0.0954291	0.0797123	0.835304
ENSG00000165429	ENSG00000130950	0.0955427	0.0929099	0.972444
ENSG00000109272	ENSG00000163737	0.0957402	0.0657416	0.686667
ENSG00000138138	ENSG00000173178	0.0958746	0.0687588	0.717174
ENSG00000184043	ENSG00000088835	0.0962194	0.0433993	0.451045
ENSG00000187536	ENSG00000184673	0.0962629	0.0935505	0.971823
ENSG00000137876	ENSG00000141650	0.0967093	0.0697626	0.721363
ENSG00000173936	ENSG00000174903	0.0968025	0.017053	0.176163
ENSG00000165585	ENSG00000126752	0.0968366	0.120975	1.24927
ENSG00000186468	ENSG00000147666	0.0970359	0.0913226	0.941121
ENSG00000187090	ENSG00000187171	0.0971588	0.0515188	0.530253
ENSG00000189020	ENSG00000188068	0.0971856	0.0758002	0.779953
ENSG00000163982	ENSG00000188708	0.0971999	0.0563484	0.579716
ENSG00000189027	ENSG00000187945	0.0973169	0.0974573	1.00144
ENSG00000162727	ENSG00000177186	0.0976114	0.0467087	0.478517
ENSG00000187932	ENSG00000108733	0.0976423	0.079146	0.81057
ENSG00000170995	ENSG00000182634	0.0976753	0.0568131	0.581653
ENSG00000189439	ENSG00000189356	0.0976962	0.0995059	1.01852
ENSG00000182281	ENSG00000175750	0.098138	0.105784	1.07791
ENSG00000186486	ENSG00000149806	0.0982464	0.0295692	0.30097
ENSG00000134597	ENSG00000176819	0.0986034	0.0816742	0.82831
ENSG00000182750	ENSG00000184501	0.0987499	0.0704495	0.713414
ENSG00000173280	ENSG00000121388	0.0990756	0.103174	1.04136
ENSG00000169756	ENSG00000184115	0.0991379	0.0426602	0.430312
ENSG00000183528	ENSG00000143429	0.099457	0.0592365	0.595599
ENSG00000122026	ENSG00000176111	0.0994594	0.0865393	0.870096
ENSG00000172170	ENSG00000187480	0.0997071	0.115977	1.16318
ENSG00000187723	ENSG00000189122	0.0997831	0.0750278	0.751909
ENSG00000182022	ENSG00000187606	0.0998772	0.0672901	0.673729
ENSG00000188752	ENSG00000162980	0.100025	0.118395	1.18366
ENSG00000189218	ENSG00000189041	0.10059	0.100677	1.00086
ENSG00000177160	ENSG00000188215	0.10071	0.0657503	0.65287
ENSG00000188968	ENSG00000173231	0.10085	0.0748584	0.742275
ENSG00000188951	ENSG00000188834	0.101065	0.118714	1.17463
ENSG00000144440	ENSG00000125691	0.101186	0.110782	1.09483
ENSG00000176898	ENSG00000184952	0.101323	0.057161	0.564146
ENSG00000174440	ENSG00000188512	0.10143	0.161297	1.59024
ENSG00000133475	ENSG00000149435	0.101686	0.0659592	0.648656
ENSG00000187843	ENSG00000170677	0.101988	0.0600462	0.588757
ENSG00000168767	ENSG00000123514	0.102051	0.0909311	0.891033
ENSG00000130821	ENSG00000184704	0.102637	0.0307544	0.299643
ENSG00000133169	ENSG00000133134	0.103012	0.044229	0.429358
ENSG00000170866	ENSG00000104972	0.103076	0.0945782	0.917562
ENSG00000118263	ENSG00000163579	0.103553	0.0854686	0.825362
ENSG00000186376	ENSG00000184504	0.103702	0.0995041	0.959516
ENSG00000183920	ENSG00000184847	0.103856	0.083729	0.8062
ENSG00000189329	ENSG00000188114	0.104481	0.156883	1.50154
ENSG00000187698	ENSG00000135845	0.104488	0.0666988	0.638341
ENSG00000160882	ENSG00000179142	0.104682	0.0331398	0.316577
ENSG00000185822	ENSG00000173070	0.105088	0.0618223	0.588289
ENSG00000187807	ENSG00000136487	0.105196	0.107341	1.02039
ENSG00000175117	ENSG00000029993	0.10522	0.0827785	0.786718
ENSG00000186152	ENSG00000170877	0.105284	0.0719723	0.6836
ENSG00000112306	ENSG00000188944	0.105451	0.0223866	0.212293
ENSG00000187968	ENSG00000188802	0.105784	0.102685	0.9707
ENSG00000187537	ENSG00000166351	0.105861	0.0643869	0.608219
ENSG00000187754	ENSG00000185319	0.106089	0.0967095	0.911589
ENSG00000108639	ENSG00000175361	0.106108	0.0296662	0.279585
ENSG00000141028	ENSG00000189021	0.106331	0.115032	1.08183
ENSG00000128185	ENSG00000183628	0.106474	0.0112608	0.105761
ENSG00000167553	ENSG00000123416	0.106722	0.0105628	0.0989751
ENSG00000186832	ENSG00000178843	0.107064	0.0456392	0.426281
ENSG00000184444	ENSG00000137315	0.10738	0.097837	0.91113
ENSG00000173113	ENSG00000173596	0.107676	0.0331643	0.308003
ENSG00000169567	ENSG00000173568	0.107687	0.0609212	0.565725
ENSG00000188379	ENSG00000137026	0.107894	0.0956461	0.88648
ENSG00000184750	ENSG00000185913	0.107924	0.0843145	0.781238
ENSG00000185241	ENSG00000126290	0.108017	0.0852518	0.789242
ENSG00000189162	ENSG00000136488	0.108059	0.0991639	0.917682
ENSG00000164063	ENSG00000127993	0.108159	0.0747087	0.690728
ENSG00000185636	ENSG00000164091	0.108418	0.0468134	0.431786
ENSG00000189425	ENSG00000179847	0.108476	0.120899	1.11453
ENSG00000166623	ENSG00000112637	0.108548	0.080698	0.743432
ENSG00000183988	ENSG00000184353	0.108591	0.061757	0.568713
ENSG00000187547	ENSG00000187446	0.108602	0.0829944	0.764209
ENSG00000056050	ENSG00000184714	0.109362	0.0814296	0.744587
ENSG00000189210	ENSG00000166454	0.109952	0.0865685	0.787332
ENSG00000174715	ENSG00000154650	0.11002	0.0603383	0.548433
ENSG00000187928	ENSG00000105193	0.110116	0.0299998	0.272439
ENSG00000124233	ENSG00000124157	0.110184	0.123048	1.11675
ENSG00000182814	ENSG00000187103	0.110311	0.0508642	0.4611
ENSG00000187499	ENSG00000182625	0.110526	0.0352171	0.31863
ENSG00000185218	ENSG00000050393	0.111186	0.117218	1.05426
ENSG00000133517	ENSG00000176105	0.112074	0.0458914	0.409474
ENSG00000130511	ENSG00000188149	0.112122	0.022034	0.196518
ENSG00000125822	ENSG00000188358	0.112221	0.0651526	0.580577
ENSG00000182562	ENSG00000189273	0.112376	0.0301652	0.268431
ENSG00000120322	ENSG00000187372	0.112504	0.0433679	0.385479
ENSG00000147893	ENSG00000140941	0.112522	0.0536298	0.476617
ENSG00000182417	ENSG00000163699	0.112641	0.121264	1.07655
ENSG00000175991	ENSG00000185003	0.112653	0.129114	1.14612
ENSG00000181413	ENSG00000187716	0.112953	0.17157	1.51896
ENSG00000142556	ENSG00000187069	0.113208	0.100503	0.887772
ENSG00000183360	ENSG00000131051	0.113549	0.0433302	0.3816
ENSG00000177231	ENSG00000187586	0.113607	0.0635371	0.55927
ENSG00000118680	ENSG00000164302	0.113805	0.0746993	0.65638
ENSG00000119013	ENSG00000178521	0.114006	0.0982471	0.86177
ENSG00000189346	ENSG00000184180	0.114302	0.0581672	0.508889
ENSG00000178556	ENSG00000173207	0.114305	0.0214082	0.18729
ENSG00000179055	ENSG00000188712	0.114531	0.0675518	0.589815
ENSG00000144015	ENSG00000144010	0.114591	0.0619577	0.540686
ENSG00000181030	ENSG00000172366	0.114664	0.0646743	0.564034
ENSG00000188387	ENSG00000189121	0.114854	0.117144	1.01994
ENSG00000184987	ENSG00000188481	0.115001	0.0851474	0.740408
ENSG00000089157	ENSG00000168479	0.11507	0.0729138	0.63365
ENSG00000180764	ENSG00000173780	0.115769	0.0787046	0.679843
ENSG00000188793	ENSG00000182598	0.11619	0.140177	1.20644
ENSG00000167822	ENSG00000172487	0.116208	0.0622462	0.535643
ENSG00000188703	ENSG00000142789	0.116238	0.0349928	0.301044
ENSG00000188053	ENSG00000189402	0.116319	0.0786792	0.676408
ENSG00000166530	ENSG00000168999	0.116504	0.074582	0.64017
ENSG00000171469	ENSG00000171466	0.117189	0.0797237	0.6803
ENSG00000188298	ENSG00000145741	0.117328	0.0983822	0.83852
ENSG00000142794	ENSG00000186275	0.117421	0.108805	0.926623
ENSG00000143880	ENSG00000122873	0.117464	0.0588	0.500577
ENSG00000174622	ENSG00000180910	0.117484	0.0528479	0.449832
ENSG00000119838	ENSG00000175335	0.117751	0.0682733	0.579809
ENSG00000162521	ENSG00000182673	0.117877	0.063595	0.539501
ENSG00000147019	ENSG00000183818	0.117973	0.0611612	0.518432
ENSG00000179074	ENSG00000136839	0.118212	0.0522271	0.441809
ENSG00000146679	ENSG00000186533	0.118361	0.0723424	0.6112
ENSG00000139433	ENSG00000188450	0.119064	0.0264138	0.221846
ENSG00000176231	ENSG00000171936	0.119649	0.0498	0.416218
ENSG00000176220	ENSG00000180337	0.120128	0.0827652	0.688975
ENSG00000104974	ENSG00000187095	0.120147	0.100631	0.837564
ENSG00000104129	ENSG00000180009	0.120369	0.11154	0.926651
ENSG00000164845	ENSG00000186234	0.120832	0.0471015	0.38981
ENSG00000138029	ENSG00000188304	0.120922	0.0631916	0.522583
ENSG00000188978	ENSG00000189281	0.121209	0.0983866	0.811709
ENSG00000187428	ENSG00000186844	0.121659	0.0156196	0.128388
ENSG00000185647	ENSG00000125148	0.121916	0.00681274	0.0558808
ENSG00000188210	ENSG00000187850	0.122006	0.0781323	0.640395
ENSG00000162872	ENSG00000138396	0.122018	0.0315447	0.258524
ENSG00000178586	ENSG00000182083	0.122648	0.0350877	0.286083
ENSG00000183285	ENSG00000144029	0.122707	0.0899794	0.733289
ENSG00000122644	ENSG00000122872	0.122737	0.0824262	0.671569
ENSG00000176205	ENSG00000185707	0.122975	0.0347042	0.282206
ENSG00000184779	ENSG00000060303	0.123155	0.066014	0.536024
ENSG00000184100	ENSG00000188627	0.123944	0.0857963	0.692218
ENSG00000182279	ENSG00000004478	0.123965	0.0756899	0.610573
ENSG00000168925	ENSG00000168928	0.124763	0.02022	0.162067
ENSG00000116251	ENSG00000150989	0.125037	0.069062	0.552332
ENSG00000189132	ENSG00000174678	0.125328	0.183246	1.46213
ENSG00000171402	ENSG00000169164	0.125554	0.0526137	0.419051
ENSG00000173525	ENSG00000127358	0.126064	0.0600412	0.476276
ENSG00000086475	ENSG00000185170	0.1263	0.0582682	0.461348
ENSG00000167105	ENSG00000188139	0.126691	0.110327	0.870836
ENSG00000161583	ENSG00000188852	0.126729	0.100233	0.790925
ENSG00000035141	ENSG00000188526	0.126832	0.100218	0.790166
ENSG00000180848	ENSG00000130348	0.127029	0.0818425	0.644282
ENSG00000172186	ENSG00000174558	0.127101	0.0488585	0.384407
ENSG00000115091	ENSG00000182842	0.127175	0.116647	0.917214
ENSG00000183701	ENSG00000101278	0.127222	0.0417558	0.328211
ENSG00000126309	ENSG00000153613	0.127532	0.148925	1.16774
ENSG00000189078	ENSG00000165689	0.12761	0.0616052	0.482761
ENSG00000131400	ENSG00000131401	0.12777	0.0798937	0.625292
ENSG00000188484	ENSG00000125498	0.127942	0.112445	0.878875
ENSG00000005194	ENSG00000180512	0.128346	0.0815894	0.6357
ENSG00000182328	ENSG00000138293	0.128638	0.128202	0.996616
ENSG00000187644	ENSG00000189096	0.1287	0.0999795	0.776841
ENSG00000188808	ENSG00000174891	0.128919	0.12189	0.945478
ENSG00000172881	ENSG00000172886	0.12967	0.088186	0.680079
ENSG00000188905	ENSG00000188440	0.129829	0.0832317	0.641088
ENSG00000188975	ENSG00000187573	0.130659	0.126073	0.964896
ENSG00000188844	ENSG00000185074	0.130942	0.137148	1.0474
ENSG00000154972	ENSG00000174969	0.130989	0.0930251	0.710173
ENSG00000157326	ENSG00000187630	0.13106	0.0982468	0.749632
ENSG00000186930	ENSG00000184724	0.132394	0.121262	0.915912
ENSG00000181984	ENSG00000188532	0.13246	0.0975484	0.736435
ENSG00000184351	ENSG00000186967	0.132508	0.0421494	0.31809
ENSG00000186399	ENSG00000153684	0.132648	0.137439	1.03612
ENSG00000181618	ENSG00000139675	0.13284	0.102378	0.770684
ENSG00000154059	ENSG00000171472	0.133377	0.115291	0.864395
ENSG00000169385	ENSG00000169397	0.133497	0.176826	1.32457
ENSG00000175927	ENSG00000128039	0.133678	0.111073	0.830898
ENSG00000182039	ENSG00000123257	0.134598	0.0861153	0.639796
ENSG00000161574	ENSG00000167236	0.13464	0.161938	1.20275
ENSG00000183224	ENSG00000188983	0.134657	0.152215	1.13039
ENSG00000080910	ENSG00000134391	0.134912	0.077065	0.571223
ENSG00000134184	ENSG00000168765	0.134922	0.0695348	0.51537
ENSG00000187181	ENSG00000129657	0.135533	0.0617647	0.455717
ENSG00000187619	ENSG00000188741	0.135577	0.117202	0.864463
ENSG00000174126	ENSG00000180477	0.135636	0.0897988	0.662057
ENSG00000181874	ENSG00000163170	0.135659	0.0184726	0.136169
ENSG00000189084	ENSG00000189366	0.13586	0.0856317	0.630296
ENSG00000186933	ENSG00000135069	0.1359	0.0868282	0.638914
ENSG00000186874	ENSG00000141965	0.136575	0.0332517	0.243469
ENSG00000187799	ENSG00000187913	0.136606	0.174478	1.27724
ENSG00000183533	ENSG00000188226	0.136624	0.060367	0.441846
ENSG00000174044	ENSG00000188197	0.136885	0.0702512	0.513212
ENSG00000185941	ENSG00000126698	0.137139	0.101859	0.74274
ENSG00000187529	ENSG00000188339	0.137743	0.11476	0.833143
ENSG00000169627	ENSG00000188154	0.137868	0.070639	0.512368
ENSG00000184569	ENSG00000180289	0.137997	0.145459	1.05407
ENSG00000183943	ENSG00000099725	0.138078	0.0410873	0.297565
ENSG00000189436	ENSG00000189125	0.138247	0.132489	0.95835
ENSG00000182837	ENSG00000188656	0.138314	0.0571673	0.413316
ENSG00000187849	ENSG00000183206	0.138366	0.0710977	0.513837
ENSG00000188447	ENSG00000188144	0.138795	0.0357442	0.257533
ENSG00000170803	ENSG00000188124	0.139115	0.0724267	0.520626
ENSG00000187543	ENSG00000010244	0.139367	0.104631	0.750759
ENSG00000185335	ENSG00000073584	0.140047	0.0972885	0.694687
ENSG00000173342	ENSG00000121335	0.140116	0.131214	0.936468
ENSG00000170341	ENSG00000181926	0.140317	0.0506703	0.361113
ENSG00000187559	ENSG00000184492	0.140599	0.0913103	0.649437
ENSG00000173760	ENSG00000163086	0.140821	0.084748	0.601812
ENSG00000081041	ENSG00000163739	0.141181	0.0409975	0.29039
ENSG00000184908	ENSG00000186510	0.141276	0.0414327	0.293275
ENSG00000182227	ENSG00000065923	0.14152	0.0729781	0.515674
ENSG00000124508	ENSG00000112763	0.141524	0.0783215	0.553417
ENSG00000186208	ENSG00000162482	0.141569	0.0571082	0.403394
ENSG00000182365	ENSG00000149133	0.141669	0.0729176	0.514704
ENSG00000157349	ENSG00000168872	0.141887	0.0158294	0.111563
ENSG00000182524	ENSG00000141707	0.143156	0.0366838	0.25625
ENSG00000168856	ENSG00000183022	0.143425	0.133381	0.929971
ENSG00000185678	ENSG00000171960	0.143454	0.095257	0.664023
ENSG00000188617	ENSG00000173758	0.143472	0.0803901	0.560321
ENSG00000136942	ENSG00000181694	0.143599	0.0731096	0.509124
ENSG00000170356	ENSG00000181881	0.144122	0.050005	0.346963
ENSG00000102314	ENSG00000180967	0.144531	0.150167	1.03899
ENSG00000188819	ENSG00000189400	0.145469	0.0719289	0.494463
ENSG00000186690	ENSG00000124385	0.145798	0.140164	0.961356
ENSG00000120235	ENSG00000147885	0.145834	0.0826104	0.566469
ENSG00000185182	ENSG00000189404	0.147096	0.116152	0.789634
ENSG00000187500	ENSG00000083845	0.147284	0.0517215	0.351168
ENSG00000171047	ENSG00000126977	0.147475	0.138926	0.942031
ENSG00000172519	ENSG00000186723	0.147529	0.0322921	0.218887
ENSG00000183750	ENSG00000161970	0.147759	0.0835089	0.565171
ENSG00000174732	ENSG00000188296	0.147857	0.0810086	0.547885
ENSG00000173580	ENSG00000150276	0.148002	0.0984793	0.665393
ENSG00000118620	ENSG00000186095	0.148035	0.0883949	0.597124
ENSG00000170373	ENSG00000101441	0.148195	0.0599157	0.404304
ENSG00000182331	ENSG00000182546	0.148365	0.0409832	0.276231
ENSG00000140995	ENSG00000188249	0.148431	0.0307836	0.207393
ENSG00000186406	ENSG00000182448	0.148738	0.124932	0.839948
ENSG00000137267	ENSG00000137285	0.148802	0.0017126	0.0115092
ENSG00000188142	ENSG00000187929	0.1491	0.187301	1.25621
ENSG00000075886	ENSG00000023957	0.149306	0.0020086	0.0134529
ENSG00000142951	ENSG00000168653	0.149549	0.138911	0.928868
ENSG00000117226	ENSG00000117228	0.149857	0.0802407	0.535449
ENSG00000129968	ENSG00000182556	0.149943	0.0215662	0.14383
ENSG00000185366	ENSG00000065911	0.151282	0.121561	0.80354
ENSG00000156577	ENSG00000162244	0.151644	0.0791436	0.521905
ENSG00000169811	ENSG00000173357	0.151754	0.149345	0.984122
ENSG00000172981	ENSG00000183829	0.151909	0.0279839	0.184215
ENSG00000142937	ENSG00000168810	0.152792	0.0825763	0.54045
ENSG00000180496	ENSG00000173701	0.153337	0.153202	0.999118
ENSG00000088986	ENSG00000124854	0.153466	0.0591102	0.385168
ENSG00000005075	ENSG00000168255	0.153705	0.0880614	0.572923
ENSG00000188056	ENSG00000184106	0.153761	0.176235	1.14616
ENSG00000178957	ENSG00000189245	0.153766	0.096863	0.629936
ENSG00000183312	ENSG00000188719	0.153948	0.021551	0.139988
ENSG00000186402	ENSG00000167863	0.155206	0.0692476	0.446165
ENSG00000174709	ENSG00000066654	0.155636	0.0882314	0.56691
ENSG00000140238	ENSG00000176244	0.156178	0.144177	0.923158
ENSG00000183839	ENSG00000185659	0.156516	0.128393	0.820318
ENSG00000142615	ENSG00000132904	0.156581	0.0554198	0.353936
ENSG00000183800	ENSG00000188196	0.156765	0.1964	1.25283
ENSG00000174156	ENSG00000182793	0.156826	0.0788661	0.502889
ENSG00000122597	ENSG00000163191	0.156999	0.0511426	0.325752
ENSG00000187998	ENSG00000177195	0.15707	0.102662	0.653604
ENSG00000154813	ENSG00000183499	0.157263	0.0471418	0.299764
ENSG00000151632	ENSG00000107987	0.157586	0.0745395	0.473008
ENSG00000176856	ENSG00000132207	0.158398	0.0345151	0.217901
ENSG00000185701	ENSG00000166693	0.158682	0.04328	0.272747
ENSG00000173782	ENSG00000188809	0.15869	0.085554	0.539128
ENSG00000137970	ENSG00000187567	0.158949	0.101723	0.639969
ENSG00000181282	ENSG00000181273	0.15925	0.103683	0.651074
ENSG00000188008	ENSG00000185211	0.159251	0.172776	1.08493
ENSG00000182694	ENSG00000185006	0.159294	0.09012	0.565746
ENSG00000165916	ENSG00000188632	0.159878	0.0541984	0.338999
ENSG00000139579	ENSG00000187620	0.160024	0.109946	0.687062
ENSG00000179075	ENSG00000179315	0.160669	0.123506	0.768698
ENSG00000178834	ENSG00000081377	0.1613	0.054399	0.337253
ENSG00000189074	ENSG00000173784	0.161602	0.0804044	0.497546
ENSG00000182717	ENSG00000182423	0.161777	0.112661	0.696398
ENSG00000147873	ENSG00000120247	0.161973	0.086282	0.532693
ENSG00000159961	ENSG00000180100	0.162051	0.0517887	0.319583
ENSG00000173012	ENSG00000189321	0.162486	0.120892	0.744014
ENSG00000188646	ENSG00000171471	0.162666	0.0799542	0.491523
ENSG00000188570	ENSG00000131764	0.162851	0.0269761	0.165649
ENSG00000171291	ENSG00000171295	0.162978	0.126013	0.773194
ENSG00000163216	ENSG00000159516	0.164343	0.151832	0.923873
ENSG00000176294	ENSG00000183706	0.164742	0.079692	0.483739
ENSG00000142534	ENSG00000189347	0.164898	0.0908632	0.551025
ENSG00000171124	ENSG00000130383	0.164999	0.0453321	0.274742
ENSG00000111801	ENSG00000026950	0.165295	0.0903874	0.546824
ENSG00000116119	ENSG00000180348	0.165393	0.114533	0.692492
ENSG00000183302	ENSG00000177471	0.165608	0.146143	0.882463
ENSG00000090659	ENSG00000104938	0.165633	0.0889316	0.536919
ENSG00000182012	ENSG00000189215	0.165768	0.0490049	0.295623
ENSG00000162458	ENSG00000165459	0.166895	0.0919768	0.551107
ENSG00000184250	ENSG00000144808	0.167125	0.085044	0.508864
ENSG00000183456	ENSG00000182166	0.167678	0.149233	0.889996
ENSG00000187701	ENSG00000187829	0.167848	0.104218	0.620904
ENSG00000067646	ENSG00000005889	0.168071	0.0343193	0.204195
ENSG00000168740	ENSG00000187888	0.169281	0.111615	0.659345
ENSG00000087086	ENSG00000179343	0.169594	0.141826	0.836267
ENSG00000184249	ENSG00000184291	0.16975	0.222042	1.30806
ENSG00000096238	ENSG00000174074	0.170268	0.0694757	0.408038
ENSG00000174092	ENSG00000137818	0.170581	0.162522	0.952757
ENSG00000116719	ENSG00000188499	0.170672	0.0773438	0.453172
ENSG00000150721	ENSG00000184635	0.17086	0.114298	0.66896
ENSG00000106853	ENSG00000174716	0.171029	0.107331	0.627557
ENSG00000187732	ENSG00000184064	0.17123	0.140631	0.8213
ENSG00000173671	ENSG00000156508	0.171392	0.141679	0.826636
ENSG00000187625	ENSG00000187841	0.172679	0.133333	0.772145
ENSG00000147667	ENSG00000120860	0.172755	0.105589	0.611205
ENSG00000188555	ENSG00000182141	0.173285	0.134227	0.7746
ENSG00000187189	ENSG00000169849	0.173934	0.141958	0.81616
ENSG00000180212	ENSG00000182711	0.175075	0.0798765	0.456242
ENSG00000124935	ENSG00000168515	0.175236	0.332017	1.89468
ENSG00000181012	ENSG00000171863	0.175368	0.0813265	0.463747
ENSG00000188842	ENSG00000168547	0.17607	0.115979	0.658709
ENSG00000154620	ENSG00000187653	0.176159	0.0478973	0.271898
ENSG00000178155	ENSG00000163439	0.176389	0.0366504	0.207782
ENSG00000173636	ENSG00000010438	0.176626	0.0710705	0.402379
ENSG00000159882	ENSG00000170778	0.177033	0.114838	0.648685
ENSG00000189298	ENSG00000187626	0.177096	0.0792831	0.447685
ENSG00000177083	ENSG00000185329	0.177275	0.179011	1.00979
ENSG00000185037	ENSG00000182111	0.177432	0.109479	0.617016
ENSG00000188515	ENSG00000111057	0.178436	0.105415	0.590772
ENSG00000086548	ENSG00000124469	0.179008	0.129004	0.720661
ENSG00000186728	ENSG00000067225	0.179175	0.0817235	0.456111
ENSG00000142541	ENSG00000188764	0.179309	0.064897	0.361929
ENSG00000173041	ENSG00000118613	0.179332	0.151444	0.844491
ENSG00000104826	ENSG00000189052	0.179891	0.0803226	0.446508
ENSG00000188870	ENSG00000179613	0.180357	0.167187	0.926979
ENSG00000188925	ENSG00000106153	0.180368	0.21473	1.19051
ENSG00000172023	ENSG00000115386	0.181009	0.0674346	0.372549
ENSG00000152015	ENSG00000136700	0.181732	0.131311	0.722551
ENSG00000164556	ENSG00000186973	0.181803	0.0920629	0.506389
ENSG00000188805	ENSG00000116157	0.181924	0.718607	3.95004
ENSG00000165572	ENSG00000120696	0.182846	0.0553274	0.30259
ENSG00000157828	ENSG00000129824	0.183917	0.0333969	0.181587
ENSG00000182931	ENSG00000180305	0.184206	0.19716	1.07032
ENSG00000181836	ENSG00000188174	0.184504	0.100785	0.546247
ENSG00000172155	ENSG00000187469	0.184579	0.0510359	0.276498
ENSG00000124615	ENSG00000155372	0.184921	0.0899277	0.486303
ENSG00000185460	ENSG00000182830	0.185378	0.155733	0.840085
ENSG00000120289	ENSG00000099399	0.185458	0.224201	1.20891
ENSG00000178386	ENSG00000159885	0.185615	0.117729	0.634265
ENSG00000189145	ENSG00000146677	0.185811	0.0842878	0.453621
ENSG00000105419	ENSG00000188013	0.185875	0.0626062	0.336818
ENSG00000136783	ENSG00000165028	0.186308	0.0686012	0.368214
ENSG00000189153	ENSG00000169921	0.187544	0.221767	1.18248
ENSG00000119318	ENSG00000187115	0.187881	0.168572	0.897226
ENSG00000121495	ENSG00000174408	0.188793	0.138587	0.734069
ENSG00000186529	ENSG00000186115	0.188828	0.0780236	0.4132
ENSG00000118975	ENSG00000187539	0.18903	0.164078	0.868001
ENSG00000182071	ENSG00000188875	0.190417	0.245897	1.29136
ENSG00000156096	ENSG00000171234	0.190472	0.0743056	0.390113
ENSG00000148719	ENSG00000188464	0.191881	0.0985357	0.513524
ENSG00000130803	ENSG00000188768	0.192918	0.0670182	0.347393
ENSG00000189003	ENSG00000085662	0.193312	0.074089	0.383262
ENSG00000146066	ENSG00000175202	0.193316	0.113161	0.585369
ENSG00000186076	ENSG00000188947	0.193337	0.0946183	0.489396
ENSG00000185390	ENSG00000165015	0.193995	0.018433	0.0950178
ENSG00000174512	ENSG00000120837	0.194751	0.0722878	0.371181
ENSG00000185201	ENSG00000184323	0.195332	0.0405655	0.207674
ENSG00000182471	ENSG00000126291	0.195339	0.0807515	0.413391
ENSG00000188861	ENSG00000189161	0.195428	0.135632	0.694024
ENSG00000174104	ENSG00000121769	0.196045	0.0934363	0.476606
ENSG00000181698	ENSG00000172489	0.196317	0.116168	0.591736
ENSG00000106526	ENSG00000138842	0.196327	0.186374	0.949302
ENSG00000135047	ENSG00000188029	0.196621	0.155725	0.792004
ENSG00000182974	ENSG00000176299	0.196918	0.146737	0.745169
ENSG00000179211	ENSG00000182563	0.197157	0.114943	0.583002
ENSG00000142413	ENSG00000170858	0.197212	0.149753	0.759348
ENSG00000188237	ENSG00000176641	0.199499	0.0846411	0.424267
ENSG00000185878	ENSG00000104907	0.200421	0.0713948	0.356225
ENSG00000174313	ENSG00000182926	0.200672	0.201031	1.00179
ENSG00000185751	ENSG00000171405	0.200983	0.157382	0.78306
ENSG00000166007	ENSG00000124900	0.200991	0.186012	0.925472
ENSG00000187643	ENSG00000187746	0.201235	0.138444	0.687971
ENSG00000148303	ENSG00000185300	0.202054	0.144184	0.713595
ENSG00000174745	ENSG00000101608	0.202263	0.0799192	0.395125
ENSG00000172148	ENSG00000127515	0.202377	0.116364	0.574985
ENSG00000178603	ENSG00000188498	0.202927	0.0686257	0.338179
ENSG00000179824	ENSG00000129195	0.203641	0.114981	0.564624
ENSG00000137757	ENSG00000137756	0.20365	0.168261	0.826226
ENSG00000183277	ENSG00000187532	0.204048	0.122626	0.600967
ENSG00000173607	ENSG00000181922	0.205351	0.155049	0.755043
ENSG00000182880	ENSG00000184166	0.206915	0.0974559	0.470994
ENSG00000188982	ENSG00000132581	0.207526	0.159663	0.769362
ENSG00000174571	ENSG00000160516	0.209401	0.0690061	0.329541
ENSG00000188797	ENSG00000188141	0.209692	0.234461	1.11812
ENSG00000185796	ENSG00000160916	0.209892	0.0727532	0.346622
ENSG00000188469	ENSG00000183064	0.210016	0.210016	1
ENSG00000187793	ENSG00000185355	0.210367	0.164021	0.779691
ENSG00000189205	ENSG00000188303	0.210687	0.0930314	0.441563
ENSG00000102931	ENSG00000182751	0.210816	0.138181	0.65546
ENSG00000177117	ENSG00000170226	0.211599	0.104543	0.494061
ENSG00000182454	ENSG00000178669	0.211687	0.18709	0.883803
ENSG00000188856	ENSG00000188264	0.214748	0.222091	1.03419
ENSG00000101307	ENSG00000089012	0.214997	0.123544	0.57463
ENSG00000130073	ENSG00000126306	0.216378	0.0187001	0.0864232
ENSG00000185637	ENSG00000187931	0.217281	0.116791	0.537511
ENSG00000105401	ENSG00000181884	0.217653	0.0507892	0.233349
ENSG00000168127	ENSG00000168124	0.218055	0.127844	0.586293
ENSG00000183008	ENSG00000155438	0.218058	0.121992	0.559446
ENSG00000183426	ENSG00000179957	0.219791	0.218897	0.995935
ENSG00000188998	ENSG00000182225	0.220373	0.181286	0.822632
ENSG00000188171	ENSG00000189354	0.220641	0.195513	0.886111
ENSG00000007306	ENSG00000182525	0.220691	0.286627	1.29877
ENSG00000176316	ENSG00000169325	0.221114	0.140321	0.634611
ENSG00000188096	ENSG00000171327	0.221692	0.0411174	0.185471
ENSG00000006059	ENSG00000131738	0.222605	0.0247587	0.111222
ENSG00000185926	ENSG00000178306	0.222662	0.092658	0.416137
ENSG00000189326	ENSG00000189252	0.222746	0.328916	1.47664
ENSG00000186925	ENSG00000186965	0.222857	0.120262	0.539639
ENSG00000186966	ENSG00000186964	0.22483	0.176335	0.784302
ENSG00000173716	ENSG00000143377	0.2251	0.179954	0.799444
ENSG00000183356	ENSG00000170421	0.225293	0.0448245	0.198961
ENSG00000183269	ENSG00000180980	0.226348	0.0526012	0.232391
ENSG00000142515	ENSG00000167751	0.226656	0.146033	0.644294
ENSG00000168995	ENSG00000129450	0.227838	0.130706	0.573679
ENSG00000185735	ENSG00000167085	0.228249	0.120449	0.527711
ENSG00000008324	ENSG00000181372	0.228287	0.0303851	0.1331
ENSG00000184832	ENSG00000132341	0.228883	0.152159	0.664786
ENSG00000184898	ENSG00000188724	0.228973	0.179817	0.785321
ENSG00000105609	ENSG00000186818	0.228981	0.222674	0.972459
ENSG00000188065	ENSG00000111640	0.229059	0.0839355	0.366437
ENSG00000173431	ENSG00000165799	0.229069	0.129644	0.56596
ENSG00000185277	ENSG00000184123	0.229304	0.0859122	0.374665
ENSG00000185956	ENSG00000182351	0.229801	0.0275133	0.119726
ENSG00000182924	ENSG00000154889	0.230128	0.179311	0.779183
ENSG00000181371	ENSG00000187900	0.230409	0.075127	0.32606
ENSG00000172441	ENSG00000173153	0.230418	0.154368	0.669951
ENSG00000183304	ENSG00000177138	0.231915	0.320053	1.38004
ENSG00000147224	ENSG00000153287	0.232315	0.0282742	0.121706
ENSG00000188113	ENSG00000189305	0.233313	0.135372	0.580218
ENSG00000184495	ENSG00000189413	0.233818	0.110964	0.474573
ENSG00000188572	ENSG00000165830	0.234078	0.160488	0.685617
ENSG00000189169	ENSG00000188758	0.234884	0.0445511	0.189673
ENSG00000187847	ENSG00000105061	0.234935	0.156796	0.667404
ENSG00000174460	ENSG00000166707	0.236414	0.0814665	0.344592
ENSG00000134538	ENSG00000111700	0.236587	0.113872	0.481309
ENSG00000188255	ENSG00000188421	0.236761	0.225598	0.952851
ENSG00000184035	ENSG00000184755	0.237164	0.203833	0.859461
ENSG00000128422	ENSG00000186847	0.237966	0.0574085	0.241247
ENSG00000105205	ENSG00000105198	0.239593	0.358547	1.49649
ENSG00000187740	ENSG00000149547	0.239772	0.148955	0.621237
ENSG00000169131	ENSG00000178338	0.240886	0.0718552	0.298295
ENSG00000185385	ENSG00000188269	0.241917	0.122486	0.506314
ENSG00000180874	ENSG00000101444	0.242231	0.0650617	0.268594
ENSG00000188942	ENSG00000185444	0.242825	0.0631844	0.260205
ENSG00000171428	ENSG00000156006	0.243222	0.108261	0.445114
ENSG00000188172	ENSG00000099341	0.243694	0.0608042	0.249511
ENSG00000187180	ENSG00000187173	0.246365	0.0505857	0.205328
ENSG00000186940	ENSG00000182140	0.246615	0.278441	1.12905
ENSG00000168671	ENSG00000145626	0.247164	0.129093	0.522299
ENSG00000144713	ENSG00000187666	0.247517	0.0993235	0.40128
ENSG00000187470	ENSG00000183629	0.247594	0.182541	0.737259
ENSG00000175393	ENSG00000170683	0.248213	0.0800021	0.322313
ENSG00000181562	ENSG00000181552	0.249779	0.191488	0.766632
ENSG00000173756	ENSG00000188650	0.249959	0.097882	0.391593
ENSG00000174459	ENSG00000053371	0.250814	0.109791	0.437737
ENSG00000185889	ENSG00000133627	0.25083	0.170372	0.679232
ENSG00000172150	ENSG00000172146	0.251208	0.0987452	0.393082
ENSG00000178115	ENSG00000178081	0.251857	0.161365	0.640702
ENSG00000137344	ENSG00000184684	0.25263	0.0723008	0.286192
ENSG00000167552	ENSG00000183125	0.253755	0.127917	0.504098
ENSG00000186019	ENSG00000159904	0.253863	0.127383	0.501778
ENSG00000101849	ENSG00000092377	0.254295	0.0449105	0.176608
ENSG00000187926	ENSG00000185233	0.254561	0.20049	0.787589
ENSG00000160321	ENSG00000081665	0.2546	0.143236	0.562593
ENSG00000168313	ENSG00000188899	0.256602	0.103717	0.404194
ENSG00000181961	ENSG00000181950	0.258266	0.147201	0.569958
ENSG00000147604	ENSG00000182501	0.258338	0.145978	0.565066
ENSG00000125743	ENSG00000148667	0.258745	0.0387461	0.149746
ENSG00000063952	ENSG00000140833	0.260354	0.15275	0.586704
ENSG00000185643	ENSG00000183240	0.260862	0.14823	0.56823
ENSG00000162840	ENSG00000178424	0.261046	0.063003	0.241348
ENSG00000188846	ENSG00000187911	0.26199	0.230412	0.879468
ENSG00000169861	ENSG00000188403	0.263926	0.277398	1.05104
ENSG00000105640	ENSG00000186374	0.26566	0.0856473	0.322394
ENSG00000108242	ENSG00000138115	0.266224	0.137841	0.517764
ENSG00000128335	ENSG00000100342	0.268065	0.302378	1.128
ENSG00000178655	ENSG00000188565	0.270843	0.130891	0.483274
ENSG00000166787	ENSG00000173432	0.271858	0.200269	0.736667
ENSG00000182235	ENSG00000103187	0.272328	0.124989	0.458964
ENSG00000171994	ENSG00000181963	0.27323	0.0545562	0.199671
ENSG00000105366	ENSG00000160296	0.274255	0.173478	0.632543
ENSG00000187238	ENSG00000187225	0.274411	0.123814	0.4512
ENSG00000181342	ENSG00000152926	0.274474	0.12183	0.443867
ENSG00000183850	ENSG00000105750	0.276151	0.141123	0.511035
ENSG00000183229	ENSG00000152086	0.277454	0.0965125	0.34785
ENSG00000156009	ENSG00000182895	0.278051	0.255844	0.920132
ENSG00000174947	ENSG00000188216	0.278201	0.222604	0.800156
ENSG00000116726	ENSG00000182330	0.278223	0.150928	0.54247
ENSG00000165445	ENSG00000167815	0.278749	0.14633	0.524953
ENSG00000108561	ENSG00000176245	0.2795	0.148235	0.530358
ENSG00000165227	ENSG00000161905	0.280579	0.186658	0.665262
ENSG00000169549	ENSG00000135289	0.280603	0.151499	0.539903
ENSG00000179110	ENSG00000148136	0.28091	0.0936247	0.333291
ENSG00000170748	ENSG00000175718	0.281423	0.188436	0.669584
ENSG00000185642	ENSG00000187545	0.283068	0.274446	0.969541
ENSG00000189426	ENSG00000188639	0.283177	0.317026	1.11954
ENSG00000189378	ENSG00000189219	0.283361	0.207203	0.731233
ENSG00000164919	ENSG00000140209	0.284325	0.265373	0.933343
ENSG00000188009	ENSG00000141985	0.284964	0.0632199	0.221853
ENSG00000103363	ENSG00000187072	0.285048	0.0319039	0.111925
ENSG00000159884	ENSG00000184169	0.285179	0.176814	0.620011
ENSG00000186193	ENSG00000185691	0.286936	0.0704326	0.245465
ENSG00000183892	ENSG00000128605	0.288505	0.162885	0.564582
ENSG00000131885	ENSG00000186831	0.289001	0.0986078	0.341202
ENSG00000183318	ENSG00000186645	0.291213	0.134956	0.463426
ENSG00000186344	ENSG00000179335	0.292129	0.213824	0.731951
ENSG00000184230	ENSG00000157557	0.293666	0.175063	0.596128
ENSG00000182288	ENSG00000116221	0.294632	0.191067	0.648495
ENSG00000183554	ENSG00000119335	0.295206	0.189305	0.641265
ENSG00000186971	ENSG00000182816	0.296507	0.12168	0.410379
ENSG00000147050	ENSG00000183878	0.298447	0.0721185	0.241646
ENSG00000183695	ENSG00000170255	0.2988	0.238013	0.796565
ENSG00000182748	ENSG00000171878	0.299427	0.266763	0.89091
ENSG00000184264	ENSG00000172449	0.299768	0.26672	0.889757
ENSG00000187645	ENSG00000188040	0.299839	0.176967	0.590206
ENSG00000170122	ENSG00000184659	0.300806	0.202105	0.671877
ENSG00000186659	ENSG00000171858	0.301876	0.158707	0.525738
ENSG00000171561	ENSG00000189411	0.302048	0.0683544	0.226303
ENSG00000106258	ENSG00000021461	0.302099	0.15321	0.507152
ENSG00000131015	ENSG00000111981	0.303424	0.260908	0.859878
ENSG00000184545	ENSG00000177012	0.30345	0.0815924	0.268883
ENSG00000185439	ENSG00000127824	0.305065	0.135616	0.44455
ENSG00000179280	ENSG00000158766	0.305177	0.266454	0.873111
ENSG00000173614	ENSG00000180784	0.305271	0.156341	0.512139
ENSG00000132517	ENSG00000185803	0.306093	0.0783359	0.255922
ENSG00000179750	ENSG00000100289	0.306483	0.294086	0.959551
ENSG00000185367	ENSG00000184032	0.306914	0.494976	1.61275
ENSG00000131013	ENSG00000189244	0.307118	0.116414	0.379052
ENSG00000187859	ENSG00000188651	0.30719	0.20002	0.65113
ENSG00000176566	ENSG00000119599	0.30793	0.147116	0.477758
ENSG00000182375	ENSG00000184892	0.308255	0.235675	0.764547
ENSG00000187200	ENSG00000137361	0.312367	0.132664	0.424707
ENSG00000105879	ENSG00000175809	0.313754	0.296925	0.946361
ENSG00000186751	ENSG00000182843	0.31525	0.120009	0.380678
ENSG00000146383	ENSG00000146385	0.316493	0.128112	0.404786
ENSG00000179468	ENSG00000176843	0.317058	0.134728	0.424931
ENSG00000175598	ENSG00000188965	0.318664	0.166164	0.521439
ENSG00000068990	ENSG00000068985	0.319459	0.514491	1.61051
ENSG00000183558	ENSG00000184260	0.322177	0.00638999	0.0198338
ENSG00000155918	ENSG00000131019	0.323305	0.326446	1.00972
ENSG00000146757	ENSG00000178604	0.325622	0.225158	0.69147
ENSG00000182707	ENSG00000137726	0.32682	0.133375	0.408098
ENSG00000186121	ENSG00000186119	0.327674	0.117796	0.359492
ENSG00000186977	ENSG00000185872	0.329479	0.370746	1.12525
ENSG00000167380	ENSG00000159905	0.330647	0.144317	0.43647
ENSG00000124216	ENSG00000177835	0.332101	0.0860294	0.259046
ENSG00000142512	ENSG00000161640	0.333647	0.229091	0.686626
ENSG00000168131	ENSG00000124657	0.335018	0.111755	0.33358
ENSG00000126457	ENSG00000177514	0.335479	0.0491467	0.146497
ENSG00000160075	ENSG00000176960	0.335828	0.118134	0.351769
ENSG00000095917	ENSG00000172236	0.337565	0.0825761	0.244623
ENSG00000137403	ENSG00000168745	0.337816	0.144294	0.427137
ENSG00000102743	ENSG00000120329	0.33826	0.0701406	0.207357
ENSG00000183995	ENSG00000188181	0.339464	0.10112	0.297882
ENSG00000188973	ENSG00000188885	0.339476	0.207779	0.612058
ENSG00000187199	ENSG00000183650	0.340325	0.330272	0.970462
ENSG00000169548	ENSG00000179489	0.340511	0.243389	0.714775
ENSG00000186269	ENSG00000186226	0.341106	0.0310041	0.0908929
ENSG00000188287	ENSG00000086666	0.34248	0.167204	0.488215
ENSG00000147669	ENSG00000173655	0.343453	0.134813	0.392521
ENSG00000196073	ENSG00000179731	0.343713	0.0918677	0.26728
ENSG00000108417	ENSG00000171360	0.346125	0.0721305	0.208394
ENSG00000186649	ENSG00000187984	0.346983	0.169077	0.487277
ENSG00000127530	ENSG00000127529	0.347892	0.135051	0.388197
ENSG00000188073	ENSG00000182529	0.348136	0.341642	0.981347
ENSG00000187175	ENSG00000186927	0.349264	0.0960404	0.27498
ENSG00000144332	ENSG00000141759	0.351466	0.099069	0.281873
ENSG00000179938	ENSG00000188626	0.352046	0.259857	0.738135
ENSG00000181250	ENSG00000179820	0.353886	0.101685	0.287337
ENSG00000182312	ENSG00000188278	0.355828	0.185736	0.521983
ENSG00000115484	ENSG00000185828	0.357235	0.206814	0.57893
ENSG00000143700	ENSG00000173576	0.357635	0.157388	0.440081
ENSG00000189424	ENSG00000175676	0.359154	0.223142	0.6213
ENSG00000163464	ENSG00000180871	0.360325	0.156888	0.435407
ENSG00000011304	ENSG00000165831	0.365946	0.0878705	0.240119
ENSG00000085265	ENSG00000160339	0.367548	0.124175	0.337847
ENSG00000184777	ENSG00000177858	0.367568	0.425809	1.15845
ENSG00000175427	ENSG00000170906	0.369768	0.119329	0.322714
ENSG00000183282	ENSG00000186229	0.370844	0.233976	0.63093
ENSG00000188929	ENSG00000187872	0.371654	0.0820283	0.220712
ENSG00000185247	ENSG00000123584	0.372704	0.276556	0.742025
ENSG00000172156	ENSG00000108700	0.373916	0.179893	0.481106
ENSG00000187005	ENSG00000187026	0.37395	0.146607	0.39205
ENSG00000186204	ENSG00000171903	0.374427	0.0923543	0.246655
ENSG00000127098	ENSG00000183148	0.374715	0.227396	0.606849
ENSG00000178146	ENSG00000163296	0.37508	0.0751494	0.200356
ENSG00000187474	ENSG00000171049	0.375571	0.166834	0.444214
ENSG00000188025	ENSG00000184678	0.376298	0.018124	0.0481639
ENSG00000179010	ENSG00000188902	0.377759	0.0923709	0.244523
ENSG00000185940	ENSG00000186923	0.377838	0.85008	2.24985
ENSG00000182245	ENSG00000075624	0.378588	0.0809001	0.213689
ENSG00000124486	ENSG00000114374	0.384349	0.0425669	0.110751
ENSG00000037042	ENSG00000131462	0.386849	0.00932196	0.0240971
ENSG00000131127	ENSG00000181450	0.388174	0.249639	0.643111
ENSG00000179632	ENSG00000188903	0.391632	0.174325	0.445125
ENSG00000171545	ENSG00000186082	0.394706	0.227388	0.576093
ENSG00000170923	ENSG00000161807	0.395069	0.19386	0.4907
ENSG00000164821	ENSG00000173324	0.399212	0.451384	1.13069
ENSG00000174599	ENSG00000067167	0.399819	0.173989	0.435169
ENSG00000177382	ENSG00000175990	0.400171	0.387102	0.967343
ENSG00000187686	ENSG00000188744	0.400254	0.221113	0.552432
ENSG00000188118	ENSG00000188185	0.400857	0.394072	0.983074
ENSG00000183389	ENSG00000188691	0.402476	0.0754096	0.187364
ENSG00000134339	ENSG00000148965	0.403439	0.341401	0.846227
ENSG00000173223	ENSG00000170299	0.404999	0.331403	0.818283
ENSG00000189369	ENSG00000103342	0.405663	0.0611511	0.150744
ENSG00000138860	ENSG00000033327	0.406444	0.228522	0.562246
ENSG00000177154	ENSG00000185192	0.410365	0.166953	0.406841
ENSG00000180855	ENSG00000188868	0.416729	0.174284	0.41822
ENSG00000187874	ENSG00000188155	0.417651	0.172701	0.413505
ENSG00000163249	ENSG00000184766	0.418928	0.257892	0.615599
ENSG00000049541	ENSG00000186661	0.419468	0.157332	0.375075
ENSG00000185945	ENSG00000147206	0.4207	0.365587	0.868997
ENSG00000173530	ENSG00000120889	0.42088	0.340141	0.808165
ENSG00000109061	ENSG00000125414	0.421314	0.0272779	0.0647448
ENSG00000175788	ENSG00000188443	0.42136	0.199824	0.474237
ENSG00000006074	ENSG00000188061	0.421682	0.244909	0.580792
ENSG00000124490	ENSG00000096006	0.422302	0.197946	0.468731
ENSG00000182903	ENSG00000135747	0.422531	0.223296	0.528472
ENSG00000185785	ENSG00000184394	0.422779	0.112136	0.265236
ENSG00000170442	ENSG00000123274	0.425803	0.0342783	0.0805027
ENSG00000167232	ENSG00000180081	0.428383	0.190972	0.445796
ENSG00000186787	ENSG00000147059	0.431049	0.132468	0.307317
ENSG00000158764	ENSG00000179914	0.433776	0.106046	0.244472
ENSG00000187170	ENSG00000186207	0.434531	0.127304	0.292969
ENSG00000182729	ENSG00000064666	0.434609	0.0694755	0.159857
ENSG00000130225	ENSG00000189313	0.436507	0.206647	0.473411
ENSG00000172365	ENSG00000172769	0.439964	0.145148	0.329909
ENSG00000067601	ENSG00000189011	0.440007	0.306228	0.69596
ENSG00000123870	ENSG00000175856	0.440536	0.291411	0.661492
ENSG00000183124	ENSG00000183613	0.44211	0.157673	0.356637
ENSG00000188439	ENSG00000181927	0.44215	0.157789	0.356868
ENSG00000147403	ENSG00000165496	0.442409	0.0218289	0.049341
ENSG00000124939	ENSG00000110484	0.443334	0.351161	0.792092
ENSG00000100450	ENSG00000100453	0.445764	0.200975	0.450854
ENSG00000173285	ENSG00000180708	0.448199	0.14095	0.314482
ENSG00000180919	ENSG00000180913	0.450043	0.17322	0.384897
ENSG00000179753	ENSG00000188503	0.45222	0.14542	0.321569
ENSG00000170956	ENSG00000105352	0.452845	0.349808	0.772466
ENSG00000184573	ENSG00000177504	0.452941	0.302869	0.668671
ENSG00000188628	ENSG00000155622	0.453082	0.342108	0.755069
ENSG00000171649	ENSG00000083817	0.453176	0.237031	0.523044
ENSG00000162654	ENSG00000183347	0.456777	0.195302	0.427565
ENSG00000185408	ENSG00000181828	0.457312	0.204846	0.447934
ENSG00000132716	ENSG00000183851	0.45812	0.182069	0.397426
ENSG00000184610	ENSG00000185160	0.459379	0.401163	0.873272
ENSG00000183627	ENSG00000102710	0.463739	0.324907	0.700624
ENSG00000120242	ENSG00000177047	0.466828	0.343364	0.735526
ENSG00000108688	ENSG00000181374	0.4672	0.234439	0.501795
ENSG00000189380	ENSG00000177585	0.469102	0.360341	0.768152
ENSG00000182986	ENSG00000160336	0.47037	0.249972	0.531436
ENSG00000189050	ENSG00000182906	0.470499	0.213197	0.45313
ENSG00000141380	ENSG00000189088	0.470673	1.59943	3.39819
ENSG00000178229	ENSG00000083844	0.470763	0.177371	0.376775
ENSG00000184338	ENSG00000124678	0.471769	0.208976	0.442963
ENSG00000134086	ENSG00000189030	0.472395	0.139405	0.295103
ENSG00000182632	ENSG00000184278	0.472732	0.255349	0.540157
ENSG00000177212	ENSG00000177462	0.473481	0.29188	0.616456
ENSG00000081818	ENSG00000112852	0.474003	0.17884	0.377297
ENSG00000094796	ENSG00000131737	0.474718	0.0545864	0.114987
ENSG00000188229	ENSG00000173571	0.475235	0.118223	0.248768
ENSG00000067048	ENSG00000124487	0.476157	0.0444883	0.093432
ENSG00000177689	ENSG00000176774	0.47886	0.369127	0.770846
ENSG00000187794	ENSG00000187575	0.481175	2.16615	4.5018
ENSG00000120327	ENSG00000120324	0.481761	0.161941	0.336143
ENSG00000189241	ENSG00000178021	0.482217	0.211076	0.437719
ENSG00000185069	ENSG00000186442	0.483588	0.144146	0.298077
ENSG00000174314	ENSG00000181845	0.483859	0.123737	0.25573
ENSG00000183422	ENSG00000186080	0.48508	0.171213	0.352957
ENSG00000167785	ENSG00000130544	0.486988	0.210591	0.432437
ENSG00000141194	ENSG00000153951	0.487023	0.124353	0.255332
ENSG00000165879	ENSG00000181274	0.48827	0.130811	0.267907
ENSG00000188182	ENSG00000163182	0.490849	0.273474	0.557146
ENSG00000167634	ENSG00000022556	0.491673	0.269518	0.548164
ENSG00000131864	ENSG00000134588	0.495248	0.414653	0.837263
ENSG00000176979	ENSG00000183439	0.497092	0.263949	0.530986
ENSG00000183276	ENSG00000133275	0.497399	0.0977534	0.196529
ENSG00000170369	ENSG00000170367	0.498476	0.272418	0.546503
ENSG00000183709	ENSG00000182393	0.504609	0.164514	0.326022
ENSG00000146587	ENSG00000164631	0.504619	0.160984	0.319021
ENSG00000186731	ENSG00000007038	0.504748	0.32755	0.648936
ENSG00000189178	ENSG00000188891	0.507178	0.387603	0.764235
ENSG00000160791	ENSG00000188680	0.510103	0.239526	0.469565
ENSG00000132446	ENSG00000188946	0.511484	0.138741	0.271252
ENSG00000183196	ENSG00000135702	0.511695	0.0795552	0.155474
ENSG00000152454	ENSG00000179909	0.512443	0.196877	0.384193
ENSG00000163564	ENSG00000163563	0.514212	0.339494	0.660222
ENSG00000183981	ENSG00000166008	0.515907	0.399477	0.77432
ENSG00000123594	ENSG00000066427	0.517829	0.161149	0.311201
ENSG00000121807	ENSG00000188239	0.518227	0.239659	0.462459
ENSG00000185883	ENSG00000184637	0.519963	0.139316	0.267935
ENSG00000121417	ENSG00000152443	0.52093	0.266288	0.511178
ENSG00000183461	ENSG00000185457	0.521626	0.219966	0.421694
ENSG00000185204	ENSG00000183732	0.521626	0.219966	0.421694
ENSG00000181780	ENSG00000174957	0.521977	0.226181	0.433315
ENSG00000126838	ENSG00000012433	0.523318	0.184639	0.352823
ENSG00000171155	ENSG00000162887	0.524284	0.221051	0.421624
ENSG00000126267	ENSG00000172912	0.524746	0.179915	0.34286
ENSG00000152433	ENSG00000186272	0.528084	0.227867	0.431498
ENSG00000185686	ENSG00000185406	0.529914	0.419409	0.791466
ENSG00000174130	ENSG00000174125	0.530357	0.227762	0.42945
ENSG00000167219	ENSG00000103832	0.533364	0.396112	0.742669
ENSG00000158481	ENSG00000158477	0.533567	0.319982	0.599704
ENSG00000188283	ENSG00000185869	0.535277	0.104531	0.195284
ENSG00000177233	ENSG00000171185	0.53683	0.177469	0.330587
ENSG00000178323	ENSG00000172757	0.537479	0.151503	0.281878
ENSG00000141338	ENSG00000154258	0.539869	0.191022	0.35383
ENSG00000187193	ENSG00000087250	0.543112	0.192243	0.353966
ENSG00000186522	ENSG00000154997	0.543844	0.159284	0.292886
ENSG00000127382	ENSG00000079709	0.544714	0.342186	0.628194
ENSG00000176746	ENSG00000188736	0.545101	0.355058	0.651362
ENSG00000120328	ENSG00000113212	0.546927	0.161372	0.295052
ENSG00000185580	ENSG00000178745	0.547814	0.301258	0.549929
ENSG00000113211	ENSG00000113209	0.548817	0.135571	0.247024
ENSG00000180083	ENSG00000180205	0.549676	0.550533	1.00156
ENSG00000188742	ENSG00000185087	0.551202	3.27677	5.94477
ENSG00000183334	ENSG00000137379	0.55231	0.200099	0.362295
ENSG00000007350	ENSG00000151005	0.553935	0.166051	0.299766
ENSG00000188116	ENSG00000188597	0.554615	1.17262	2.1143
ENSG00000189047	ENSG00000174450	0.555197	0.232821	0.419349
ENSG00000146034	ENSG00000168251	0.557553	0.00315724	0.00566267
ENSG00000174713	ENSG00000188950	0.560693	0.193244	0.344652
ENSG00000165502	ENSG00000102391	0.562975	0.00467696	0.00830758
ENSG00000105492	ENSG00000105383	0.563791	0.282376	0.500853
ENSG00000130255	ENSG00000188030	0.565205	0.113719	0.201199
ENSG00000186038	ENSG00000178084	0.571809	0.157613	0.27564
ENSG00000177599	ENSG00000176379	0.573145	0.256986	0.448379
ENSG00000170954	ENSG00000170949	0.573348	0.228212	0.398034
ENSG00000187970	ENSG00000188624	0.573443	0.362777	0.632629
ENSG00000141096	ENSG00000167261	0.575327	0.200013	0.347651
ENSG00000176485	ENSG00000133328	0.577488	0.206047	0.356798
ENSG00000188877	ENSG00000184693	0.580907	0.497628	0.856641
ENSG00000135477	ENSG00000170523	0.581033	0.0215555	0.0370986
ENSG00000186777	ENSG00000188561	0.58528	0.192256	0.328486
ENSG00000132704	ENSG00000160856	0.586157	0.33414	0.570053
ENSG00000187603	ENSG00000188036	0.58713	2.35303	4.00769
ENSG00000164816	ENSG00000184944	0.587259	0.481288	0.81955
ENSG00000126012	ENSG00000012817	0.588693	0.0829664	0.140933
ENSG00000186339	ENSG00000181214	0.592012	0.179527	0.303249
ENSG00000188289	ENSG00000187177	0.594471	4.63321	7.79383
ENSG00000177895	ENSG00000146001	0.59506	0.162004	0.272248
ENSG00000164785	ENSG00000182862	0.596291	0.322121	0.540208
ENSG00000183055	ENSG00000179083	0.598077	0.132501	0.221546
ENSG00000182334	ENSG00000166408	0.598984	0.167125	0.279015
ENSG00000182867	ENSG00000121319	0.599095	0.445114	0.742978
ENSG00000173896	ENSG00000182952	0.600242	0.243307	0.405349
ENSG00000132840	ENSG00000145692	0.600738	0.155547	0.258927
ENSG00000116785	ENSG00000134365	0.603052	0.262083	0.434594
ENSG00000172899	ENSG00000168384	0.603241	0.273401	0.45322
ENSG00000159289	ENSG00000175265	0.604173	0.339041	0.561165
ENSG00000168757	ENSG00000187657	0.605064	0.35712	0.590219
ENSG00000183884	ENSG00000166165	0.607592	0.177767	0.292577
ENSG00000172014	ENSG00000155319	0.610797	0.482794	0.790432
ENSG00000184923	ENSG00000184507	0.611026	0.344005	0.562995
ENSG00000176402	ENSG00000188146	0.614309	0.42426	0.69063
ENSG00000170930	ENSG00000123562	0.614574	0.110037	0.179046
ENSG00000184515	ENSG00000102409	0.621402	0.381368	0.613722
ENSG00000159917	ENSG00000159915	0.621799	0.311323	0.500681
ENSG00000113205	ENSG00000113248	0.625786	0.145034	0.231763
ENSG00000136834	ENSG00000171510	0.62638	0.163436	0.260921
ENSG00000083828	ENSG00000188227	0.627473	0.882029	1.40568
ENSG00000124260	ENSG00000189023	0.629402	0.381605	0.606298
ENSG00000179800	ENSG00000180812	0.629903	0.436578	0.693088
ENSG00000188003	ENSG00000188251	0.631196	1.86695	2.9578
ENSG00000134551	ENSG00000125812	0.631929	4.25999	6.74124
ENSG00000131849	ENSG00000131845	0.635478	0.317948	0.500329
ENSG00000182528	ENSG00000180763	0.635501	0.249658	0.392853
ENSG00000177613	ENSG00000101811	0.637749	0.128147	0.200936
ENSG00000180964	ENSG00000182916	0.639194	0.364528	0.570294
ENSG00000140505	ENSG00000140465	0.643135	0.175884	0.273479
ENSG00000158488	ENSG00000158473	0.645941	0.350629	0.542819
ENSG00000189295	ENSG00000175302	0.647983	0.484993	0.748466
ENSG00000187861	ENSG00000133375	0.648379	1.24022	1.9128
ENSG00000178161	ENSG00000183938	0.648458	0.317041	0.488915
ENSG00000144810	ENSG00000188329	0.654167	1.73431	2.65118
ENSG00000167554	ENSG00000167562	0.657021	0.372764	0.567355
ENSG00000185295	ENSG00000180991	0.657689	0.159056	0.241841
ENSG00000168175	ENSG00000186991	0.660581	2.01823	3.05523
ENSG00000189042	ENSG00000161298	0.660992	0.26554	0.40173
ENSG00000187503	ENSG00000176938	0.663051	0.245789	0.370694
ENSG00000144039	ENSG00000187784	0.66344	0.392979	0.592335
ENSG00000167110	ENSG00000167195	0.663779	0.334006	0.503188
ENSG00000136531	ENSG00000153253	0.663834	0.080382	0.121087
ENSG00000106714	ENSG00000152910	0.664186	0.210373	0.316738
ENSG00000162771	ENSG00000170613	0.664622	0.395172	0.594581
ENSG00000172742	ENSG00000176200	0.664707	0.10569	0.159002
ENSG00000188111	ENSG00000187494	0.666576	0.818283	1.22759
ENSG00000123576	ENSG00000187534	0.667772	1.9793	2.96404
ENSG00000184348	ENSG00000137173	0.670015	0.00324684	0.00484592
ENSG00000128253	ENSG00000188683	0.670823	0.325408	0.485087
ENSG00000189009	ENSG00000188399	0.673245	0.519108	0.771053
ENSG00000006534	ENSG00000132746	0.674679	0.0968497	0.143549
ENSG00000092054	ENSG00000166094	0.674795	0.0378578	0.0561027
ENSG00000143297	ENSG00000163534	0.675125	0.444331	0.658146
ENSG00000179626	ENSG00000179615	0.677142	0.125851	0.185857
ENSG00000130818	ENSG00000174652	0.678466	0.263832	0.388866
ENSG00000187801	ENSG00000187815	0.679224	0.223572	0.329157
ENSG00000131828	ENSG00000163114	0.683553	0.0846713	0.123869
ENSG00000187134	ENSG00000185336	0.683924	0.198128	0.289693
ENSG00000170920	ENSG00000176923	0.684747	0.258193	0.377063
ENSG00000131174	ENSG00000170516	0.686145	0.175096	0.255187
ENSG00000132274	ENSG00000132256	0.689965	0.385131	0.558189
ENSG00000180461	ENSG00000172362	0.691898	0.230017	0.332443
ENSG00000141048	ENSG00000133020	0.692827	0.0531689	0.076742
ENSG00000180055	ENSG00000189086	0.69297	1.69249	2.44237
ENSG00000162645	ENSG00000154451	0.695579	0.24537	0.352756
ENSG00000147124	ENSG00000127081	0.69563	0.230989	0.332057
ENSG00000185292	ENSG00000161547	0.696404	0.173297	0.248846
ENSG00000181837	ENSG00000186886	0.697904	0.232866	0.333665
ENSG00000187846	ENSG00000164256	0.698712	2.60264	3.72491
ENSG00000127412	ENSG00000165125	0.703546	0.167994	0.238782
ENSG00000177465	ENSG00000119673	0.704518	0.215099	0.305314
ENSG00000083814	ENSG00000166680	0.704588	0.357008	0.506691
ENSG00000164057	ENSG00000188845	0.70617	0.348335	0.493273
ENSG00000181935	ENSG00000172188	0.706675	0.224327	0.317441
ENSG00000110330	ENSG00000023445	0.707756	0.167795	0.23708
ENSG00000177001	ENSG00000003096	0.708442	0.0348272	0.0491603
ENSG00000188894	ENSG00000166002	0.710349	0.0442882	0.062347
ENSG00000186807	ENSG00000189213	0.713593	2.05551	2.88051
ENSG00000140279	ENSG00000137857	0.713766	0.145675	0.204093
ENSG00000181626	ENSG00000174501	0.715739	0.520299	0.726939
ENSG00000153896	ENSG00000174255	0.717243	0.36187	0.50453
ENSG00000186975	ENSG00000186970	0.717819	0.370769	0.516521
ENSG00000158553	ENSG00000135165	0.717918	0.494077	0.688208
ENSG00000104970	ENSG00000188416	0.721886	0.460013	0.637238
ENSG00000134007	ENSG00000139985	0.722194	0.285843	0.395798
ENSG00000159527	ENSG00000163218	0.722386	0.239665	0.331768
ENSG00000128739	ENSG00000125835	0.72338	0.0527218	0.0728826
ENSG00000187490	ENSG00000188020	0.723424	4.57585	6.32527
ENSG00000182918	ENSG00000137311	0.724744	2.41927	3.3381
ENSG00000186509	ENSG00000186513	0.726621	0.168471	0.231855
ENSG00000169045	ENSG00000126945	0.727045	0.0212953	0.0292902
ENSG00000182798	ENSG00000188601	0.728744	0.407078	0.558602
ENSG00000172687	ENSG00000175322	0.730138	0.298235	0.408464
ENSG00000186894	ENSG00000157819	0.731	0.00914802	0.0125144
ENSG00000186890	ENSG00000180437	0.731793	0.156055	0.21325
ENSG00000106723	ENSG00000181194	0.73481	0.137815	0.187552
ENSG00000187894	ENSG00000184120	0.735641	0.558651	0.759406
ENSG00000109208	ENSG00000187146	0.742471	1.43372	1.93102
ENSG00000188033	ENSG00000181896	0.743724	0.40247	0.541155
ENSG00000171812	ENSG00000176710	0.744343	1.46834	1.97267
ENSG00000164822	ENSG00000185918	0.744601	0.470056	0.631286
ENSG00000135220	ENSG00000173610	0.745252	0.292221	0.39211
ENSG00000177992	ENSG00000147926	0.746448	0.698887	0.936284
ENSG00000178709	ENSG00000184697	0.747985	0.183705	0.245599
ENSG00000184140	ENSG00000176269	0.748384	0.21805	0.291361
ENSG00000137040	ENSG00000065150	0.748781	0.117445	0.156848
ENSG00000187996	ENSG00000188966	0.750309	2.37056	3.15944
ENSG00000169208	ENSG00000169202	0.753444	0.173744	0.2306
ENSG00000187574	ENSG00000128250	0.75462	0.299896	0.397413
ENSG00000186860	ENSG00000183640	0.756894	0.697894	0.92205
ENSG00000188581	ENSG00000171420	0.757975	0.119405	0.157532
ENSG00000189140	ENSG00000187705	0.759258	0.748446	0.98576
ENSG00000174994	ENSG00000175395	0.75993	0.448976	0.590812
ENSG00000161944	ENSG00000132514	0.761579	0.373093	0.489894
ENSG00000187700	ENSG00000081052	0.765572	1.16202	1.51785
ENSG00000154262	ENSG00000154263	0.768447	0.265449	0.345436
ENSG00000183647	ENSG00000188785	0.769834	0.38158	0.495666
ENSG00000181666	ENSG00000088876	0.772338	0.332923	0.431058
ENSG00000160654	ENSG00000167286	0.775082	0.492857	0.635878
ENSG00000180090	ENSG00000180068	0.776147	0.25808	0.332515
ENSG00000120853	ENSG00000175921	0.776561	0.70774	0.911377
ENSG00000188637	ENSG00000099288	0.778953	1.50918	1.93744
ENSG00000011007	ENSG00000189104	0.779619	0.361731	0.463984
ENSG00000169564	ENSG00000111406	0.780008	0.0759289	0.0973437
ENSG00000158373	ENSG00000180596	0.782233	0.00316867	0.0040508
ENSG00000092758	ENSG00000049089	0.784181	0.842582	1.07447
ENSG00000170379	ENSG00000133605	0.786897	0.252067	0.32033
ENSG00000170542	ENSG00000166401	0.787475	0.259015	0.328918
ENSG00000132010	ENSG00000173875	0.789129	0.294272	0.372907
ENSG00000119917	ENSG00000119922	0.789167	0.29892	0.378779
ENSG00000185654	ENSG00000182654	0.791602	0.13509	0.170654
ENSG00000186017	ENSG00000018869	0.792254	0.260566	0.328892
ENSG00000165059	ENSG00000072062	0.792379	0.0912917	0.115212
ENSG00000186746	ENSG00000172963	0.793113	0.669769	0.844482
ENSG00000188790	ENSG00000186310	0.793399	0.42315	0.533338
ENSG00000105993	ENSG00000172404	0.796828	0.291672	0.366041
ENSG00000153976	ENSG00000125430	0.79906	0.165695	0.207363
ENSG00000176540	ENSG00000182642	0.803084	0.269086	0.335066
ENSG00000187742	ENSG00000189406	0.807264	0.456807	0.56587
ENSG00000165471	ENSG00000175510	0.808065	0.316728	0.391959
ENSG00000123146	ENSG00000127507	0.810207	0.280046	0.345647
ENSG00000145908	ENSG00000147118	0.812522	0.249635	0.307235
ENSG00000155984	ENSG00000179724	0.813185	0.0663676	0.0816143
ENSG00000173679	ENSG00000171496	0.814766	0.222505	0.273091
ENSG00000163046	ENSG00000180253	0.815152	0.473525	0.580904
ENSG00000187116	ENSG00000131042	0.815985	0.386247	0.47335
ENSG00000110680	ENSG00000175868	0.816118	0.323951	0.396941
ENSG00000172466	ENSG00000186496	0.818757	0.369469	0.451256
ENSG00000111540	ENSG00000118508	0.819749	0.902974	1.10152
ENSG00000184199	ENSG00000162231	0.822655	0.311003	0.378048
ENSG00000126561	ENSG00000173757	0.828765	0.0377853	0.0455923
ENSG00000121377	ENSG00000121381	0.829052	0.416038	0.501824
ENSG00000176213	ENSG00000176198	0.834235	0.212933	0.255243
ENSG00000186136	ENSG00000121318	0.834425	0.655289	0.785318
ENSG00000187549	ENSG00000188702	0.836295	1.55262	1.85655
ENSG00000158691	ENSG00000166526	0.841979	0.581317	0.690417
ENSG00000188584	ENSG00000188538	0.842921	3.3085	3.92504
ENSG00000176302	ENSG00000189299	0.844898	0.295247	0.349446
ENSG00000085563	ENSG00000005471	0.845058	0.16896	0.199939
ENSG00000167766	ENSG00000123855	0.846359	0.336459	0.397537
ENSG00000054965	ENSG00000152102	0.846602	0.426477	0.503751
ENSG00000186300	ENSG00000171970	0.848522	0.285816	0.33684
ENSG00000182565	ENSG00000176537	0.850145	0.24256	0.285316
ENSG00000178917	ENSG00000066939	0.850268	0.723708	0.851154
ENSG00000188409	ENSG00000184954	0.855693	0.195235	0.228161
ENSG00000189272	ENSG00000177932	0.857952	0.605679	0.705959
ENSG00000133661	ENSG00000168993	0.860175	2.96372	3.44549
ENSG00000085231	ENSG00000187325	0.861852	0.100495	0.116603
ENSG00000159231	ENSG00000159228	0.862161	0.181098	0.210052
ENSG00000178913	ENSG00000102387	0.862544	0.248089	0.287625
ENSG00000168383	ENSG00000168415	0.863873	0.285305	0.330263
ENSG00000049540	ENSG00000050767	0.86733	2.00227	2.30855
ENSG00000081386	ENSG00000162086	0.868347	0.588594	0.677833
ENSG00000185479	ENSG00000186081	0.870687	0.136186	0.156412
ENSG00000186158	ENSG00000177310	0.870918	1.17651	1.35089
ENSG00000111729	ENSG00000172401	0.871599	0.47684	0.547087
ENSG00000182178	ENSG00000167468	0.87314	0.590287	0.676051
ENSG00000189163	ENSG00000178607	0.873327	1.28879	1.47572
ENSG00000172000	ENSG00000149050	0.87754	0.87755	1.00001
ENSG00000129871	ENSG00000153046	0.87874	0.232148	0.264183
ENSG00000139797	ENSG00000125352	0.880047	0.149856	0.170282
ENSG00000169432	ENSG00000136546	0.880377	0.324742	0.368867
ENSG00000138642	ENSG00000138646	0.881086	0.449665	0.510353
ENSG00000138653	ENSG00000164100	0.884502	0.125674	0.142084
ENSG00000183500	ENSG00000188460	0.884861	0.357303	0.403795
ENSG00000188714	ENSG00000188960	0.887194	2.30061	2.59313
ENSG00000123561	ENSG00000170054	0.887652	0.407522	0.459102
ENSG00000161551	ENSG00000171032	0.888589	0.350816	0.394801
ENSG00000062370	ENSG00000124459	0.889548	0.298605	0.335681
ENSG00000075407	ENSG00000147117	0.891257	0.33897	0.380328
ENSG00000189225	ENSG00000187710	0.893264	1.78221	1.99517
ENSG00000185588	ENSG00000185804	0.89494	0.496142	0.554386
ENSG00000173908	ENSG00000171446	0.898808	0.14312	0.159233
ENSG00000181689	ENSG00000181752	0.902208	0.219052	0.242795
ENSG00000108452	ENSG00000188880	0.904809	0.366684	0.405261
ENSG00000181007	ENSG00000120777	0.90486	0.310823	0.343504
ENSG00000185776	ENSG00000157502	0.914326	0.453539	0.496036
ENSG00000037241	ENSG00000185354	0.915399	0.100841	0.110161
ENSG00000166013	ENSG00000144188	0.919181	0.485378	0.528055
ENSG00000080573	ENSG00000112112	0.920293	0.501691	0.545143
ENSG00000183932	ENSG00000158403	0.925454	0.0728054	0.07867
ENSG00000007933	ENSG00000117507	0.928537	0.188438	0.202941
ENSG00000160633	ENSG00000130254	0.928584	0.177797	0.191471
ENSG00000135625	ENSG00000188881	0.928836	1.39172	1.49835
ENSG00000132141	ENSG00000146731	0.93018	0.0962669	0.103493
ENSG00000173389	ENSG00000184345	0.930701	0.403494	0.433537
ENSG00000124635	ENSG00000173707	0.933539	0.00936988	0.0100369
ENSG00000171827	ENSG00000144026	0.934889	0.416453	0.445458
ENSG00000179079	ENSG00000186881	0.935069	0.373531	0.399469
ENSG00000156886	ENSG00000140678	0.941489	0.243417	0.258544
ENSG00000184022	ENSG00000189387	0.941921	0.17163	0.182212
ENSG00000102401	ENSG00000126947	0.942517	0.393847	0.417867
ENSG00000184478	ENSG00000180934	0.943033	0.144259	0.152974
ENSG00000172208	ENSG00000176567	0.9452	0.292209	0.30915
ENSG00000167850	ENSG00000186407	0.945726	0.466108	0.492857
ENSG00000187558	ENSG00000102055	0.945734	0.49487	0.523265
ENSG00000176787	ENSG00000180974	0.94588	0.242379	0.256247
ENSG00000132109	ENSG00000121236	0.946188	0.451642	0.477328
ENSG00000169484	ENSG00000187883	0.948123	0.417304	0.440137
ENSG00000184517	ENSG00000164048	0.948915	1.11259	1.17249
ENSG00000181017	ENSG00000181023	0.956142	0.204635	0.214021
ENSG00000173480	ENSG00000183309	0.959815	0.692548	0.721543
ENSG00000189144	ENSG00000168661	0.962842	0.316372	0.328582
ENSG00000008125	ENSG00000181437	0.96385	1.56797	1.62678
ENSG00000178665	ENSG00000182983	0.964087	0.812131	0.842384
ENSG00000167332	ENSG00000175485	0.968428	0.59888	0.618404
ENSG00000185130	ENSG00000168154	0.968907	0.00891098	0.00919694
ENSG00000178928	ENSG00000168802	0.9699	1.19281	1.22983
ENSG00000186377	ENSG00000186160	0.9743	0.368274	0.377988
ENSG00000102962	ENSG00000188504	0.975891	0.824037	0.844395
ENSG00000181903	ENSG00000174982	0.976264	0.361581	0.370372
ENSG00000187612	ENSG00000183671	0.976854	4.80722	4.92112
ENSG00000158731	ENSG00000171846	0.977838	0.182861	0.187006
ENSG00000167637	ENSG00000188295	0.978017	0.764427	0.781609
ENSG00000181074	ENSG00000181009	0.978354	0.227074	0.232098
ENSG00000091513	ENSG00000012223	0.978665	0.281356	0.28749
ENSG00000187013	ENSG00000188153	0.981662	1.63118	1.66165
ENSG00000134871	ENSG00000187498	0.981693	0.723956	0.737457
ENSG00000176903	ENSG00000165943	0.985666	0.342796	0.347781
ENSG00000180035	ENSG00000167912	0.987496	1.14552	1.16003
ENSG00000123643	ENSG00000186335	0.993261	0.207587	0.208995
ENSG00000188095	ENSG00000166823	0.998773	0.359092	0.359533
ENSG00000171133	ENSG00000177174	0.999365	0.705628	0.706076
ENSG00000104897	ENSG00000143368	1.00074	1.48922	1.48812
ENSG00000115425	ENSG00000072506	1.00768	1.09514	1.0868
ENSG00000114784	ENSG00000173812	1.00814	0.0451774	0.0448126
ENSG00000183625	ENSG00000163823	1.01017	0.279658	0.276843
ENSG00000179908	ENSG00000172215	1.01037	3.45084	3.41541
ENSG00000171346	ENSG00000171401	1.01093	0.152727	0.151075
ENSG00000130182	ENSG00000167046	1.01695	1.12379	1.10506
ENSG00000168243	ENSG00000186469	1.01721	0.15008	0.14754
ENSG00000121314	ENSG00000188435	1.01777	0.611568	0.600888
ENSG00000181803	ENSG00000187967	1.018	0.94594	0.929213
ENSG00000184204	ENSG00000183518	1.0199	5.08551	4.98628
ENSG00000136832	ENSG00000176798	1.02139	1.0227	1.00129
ENSG00000169260	ENSG00000144792	1.02488	0.476178	0.464619
ENSG00000139648	ENSG00000186049	1.02548	0.0983726	0.0959279
ENSG00000183156	ENSG00000185486	1.02677	1.70484	1.66039
ENSG00000134333	ENSG00000166796	1.03123	0.166317	0.161281
ENSG00000162188	ENSG00000167414	1.03412	0.310407	0.300164
ENSG00000124624	ENSG00000168278	1.03721	0.0134043	0.0129235
ENSG00000189287	ENSG00000187519	1.03955	0.761523	0.73255
ENSG00000171944	ENSG00000182070	1.03963	0.164669	0.158392
ENSG00000179294	ENSG00000183372	1.04273	1.19903	1.1499
ENSG00000179904	ENSG00000173365	1.04411	0.615071	0.589086
ENSG00000168298	ENSG00000124610	1.04608	0.202693	0.193764
ENSG00000176547	ENSG00000181939	1.04704	0.293664	0.28047
ENSG00000156269	ENSG00000102030	1.04857	0.0941867	0.0898243
ENSG00000170323	ENSG00000147588	1.04886	0.240687	0.229474
ENSG00000170632	ENSG00000133132	1.05249	0.666438	0.633202
ENSG00000177873	ENSG00000177842	1.05347	0.293747	0.278839
ENSG00000142065	ENSG00000120784	1.05502	0.188134	0.178322
ENSG00000187752	ENSG00000184334	1.0553	1.58817	1.50495
ENSG00000166527	ENSG00000166523	1.0558	0.644951	0.610863
ENSG00000117748	ENSG00000188323	1.05599	0.528214	0.500205
ENSG00000172748	ENSG00000171667	1.05677	0.307617	0.291091
ENSG00000124575	ENSG00000187837	1.05886	0.0952762	0.0899799
ENSG00000158483	ENSG00000145002	1.06341	0.686057	0.645148
ENSG00000167949	ENSG00000179406	1.0649	1.10703	1.03956
ENSG00000152932	ENSG00000179674	1.06727	1.63024	1.52749
ENSG00000124693	ENSG00000137165	1.06786	0.00338417	0.00316911
ENSG00000107672	ENSG00000187487	1.0692	0.435535	0.407347
ENSG00000182289	ENSG00000186852	1.07175	2.23435	2.08477
ENSG00000165169	ENSG00000146425	1.07287	0.316798	0.295282
ENSG00000179919	ENSG00000168782	1.07429	0.664951	0.618966
ENSG00000168242	ENSG00000137366	1.07471	0.0149317	0.0138937
ENSG00000086159	ENSG00000167580	1.07546	0.319089	0.296702
ENSG00000080007	ENSG00000184735	1.07671	0.258209	0.239813
ENSG00000128623	ENSG00000163348	1.07711	1.56506	1.45303
ENSG00000141946	ENSG00000186446	1.07866	0.406453	0.376812
ENSG00000110203	ENSG00000165457	1.07893	0.102516	0.0950163
ENSG00000180909	ENSG00000180433	1.08023	1.07021	0.990721
ENSG00000079974	ENSG00000168374	1.08095	1.88195	1.74101
ENSG00000180785	ENSG00000171900	1.08459	0.514039	0.473947
ENSG00000101882	ENSG00000189134	1.08651	0.242778	0.223448
ENSG00000182957	ENSG00000177515	1.08793	1.60402	1.47437
ENSG00000169488	ENSG00000176281	1.08809	0.257341	0.236506
ENSG00000184321	ENSG00000174937	1.08863	1.11708	1.02612
ENSG00000134762	ENSG00000134755	1.08957	0.231353	0.212334
ENSG00000150269	ENSG00000181364	1.09083	0.242189	0.222023
ENSG00000181518	ENSG00000176879	1.09399	1.06568	0.974119
ENSG00000131471	ENSG00000131480	1.09729	0.25711	0.234314
ENSG00000136238	ENSG00000120805	1.09738	1.85831	1.69341
ENSG00000124529	ENSG00000158406	1.09747	0.00940085	0.00856593
ENSG00000121406	ENSG00000187568	1.09884	0.535394	0.487237
ENSG00000186006	ENSG00000118168	1.10038	0.371573	0.337676
ENSG00000169024	ENSG00000188517	1.10659	1.98327	1.79224
ENSG00000124613	ENSG00000177412	1.10735	0.392378	0.354339
ENSG00000177693	ENSG00000176230	1.10901	0.339567	0.306189
ENSG00000016602	ENSG00000016490	1.11081	0.292905	0.263685
ENSG00000178336	ENSG00000174541	1.11288	1.03749	0.932257
ENSG00000186445	ENSG00000150261	1.11633	0.75077	0.672536
ENSG00000186205	ENSG00000117791	1.11722	0.235886	0.211137
ENSG00000166899	ENSG00000114113	1.11726	1.05071	0.940438
ENSG00000140030	ENSG00000184698	1.11726	1.36548	1.22217
ENSG00000165862	ENSG00000187021	1.11848	0.289918	0.259208
ENSG00000132703	ENSG00000132693	1.11911	0.400313	0.357706
ENSG00000179755	ENSG00000183012	1.11984	2.32416	2.07543
ENSG00000125846	ENSG00000175787	1.11993	0.341859	0.30525
ENSG00000179934	ENSG00000164251	1.12032	1.04466	0.932463
ENSG00000171817	ENSG00000187187	1.12101	0.29892	0.266653
ENSG00000163530	ENSG00000121570	1.12145	0.575895	0.513529
ENSG00000178201	ENSG00000174677	1.12188	0.483733	0.431179
ENSG00000181044	ENSG00000181363	1.12234	1.42073	1.26587
ENSG00000174944	ENSG00000185821	1.12242	1.58456	1.41173
ENSG00000137185	ENSG00000140265	1.12288	0.474079	0.422199
ENSG00000180947	ENSG00000187857	1.1249	1.0345	0.919635
ENSG00000188320	ENSG00000169981	1.12694	1.8017	1.59876
ENSG00000170948	ENSG00000184301	1.12706	0.584376	0.518494
ENSG00000170425	ENSG00000152034	1.12744	1.50435	1.33431
ENSG00000163736	ENSG00000124875	1.12849	0.597737	0.529679
ENSG00000018625	ENSG00000132681	1.12977	0.127933	0.113239
ENSG00000152804	ENSG00000078399	1.13245	1.40101	1.23715
ENSG00000153586	ENSG00000153587	1.13324	0.429405	0.378918
ENSG00000188749	ENSG00000116035	1.13502	0.851563	0.750261
ENSG00000186124	ENSG00000172772	1.13527	0.68524	0.603592
ENSG00000175130	ENSG00000176788	1.1391	1.17369	1.03036
ENSG00000167635	ENSG00000105497	1.13941	0.344193	0.30208
ENSG00000124687	ENSG00000112727	1.13984	0.00684278	0.00600329
ENSG00000138175	ENSG00000099246	1.14161	1.23926	1.08554
ENSG00000183986	ENSG00000182778	1.1418	0.503786	0.441219
ENSG00000105392	ENSG00000186103	1.14365	0.54602	0.477438
ENSG00000187884	ENSG00000176753	1.14418	1.25666	1.0983
ENSG00000172716	ENSG00000166750	1.14681	0.426397	0.37181
ENSG00000119928	ENSG00000182333	1.14895	0.292733	0.254783
ENSG00000170100	ENSG00000188321	1.15051	0.514756	0.447415
ENSG00000186574	ENSG00000113411	1.15069	2.08689	1.81361
ENSG00000169876	ENSG00000169894	1.1509	1.17378	1.01988
ENSG00000185982	ENSG00000088782	1.151	0.673064	0.584765
ENSG00000189430	ENSG00000186431	1.15105	0.661863	0.575009
ENSG00000083842	ENSG00000188629	1.15272	0.423978	0.367808
ENSG00000160808	ENSG00000187141	1.15378	0.254244	0.220358
ENSG00000183909	ENSG00000181718	1.15454	0.806247	0.698325
ENSG00000170128	ENSG00000180929	1.156	0.85356	0.738374
ENSG00000172154	ENSG00000180658	1.15787	0.680531	0.587744
ENSG00000182508	ENSG00000183722	1.15975	0.319043	0.275098
ENSG00000178571	ENSG00000105732	1.16104	1.11323	0.958817
ENSG00000168126	ENSG00000187080	1.16387	0.681045	0.585155
ENSG00000044090	ENSG00000112659	1.16422	0.282106	0.242314
ENSG00000172888	ENSG00000102349	1.16545	5.11492	4.38881
ENSG00000183739	ENSG00000169575	1.16571	0.741437	0.63604
ENSG00000150048	ENSG00000165682	1.166	0.787592	0.675462
ENSG00000179528	ENSG00000106031	1.16621	1.37623	1.18009
ENSG00000167531	ENSG00000090382	1.16623	0.758401	0.650304
ENSG00000136688	ENSG00000136694	1.16657	0.389165	0.333597
ENSG00000135404	ENSG00000134198	1.17022	0.994341	0.849706
ENSG00000130684	ENSG00000188654	1.17246	0.295975	0.25244
ENSG00000187517	ENSG00000187756	1.17278	0.594425	0.506851
ENSG00000138472	ENSG00000183252	1.17288	1.41969	1.21043
ENSG00000106261	ENSG00000188957	1.17496	0.551595	0.46946
ENSG00000172595	ENSG00000183658	1.17591	0.460311	0.39145
ENSG00000112280	ENSG00000084636	1.1764	0.762873	0.648479
ENSG00000180787	ENSG00000180626	1.17734	0.372039	0.315998
ENSG00000164128	ENSG00000167825	1.17876	1.36774	1.16032
ENSG00000128000	ENSG00000180479	1.17984	0.323502	0.27419
ENSG00000186108	ENSG00000174970	1.18024	0.696395	0.590043
ENSG00000152207	ENSG00000172457	1.18302	1.49642	1.26492
ENSG00000181609	ENSG00000136160	1.18335	2.34216	1.97927
ENSG00000172955	ENSG00000187758	1.18387	0.290973	0.245781
ENSG00000185011	ENSG00000179954	1.18475	1.23378	1.04138
ENSG00000124564	ENSG00000146039	1.18568	0.426367	0.359597
ENSG00000172006	ENSG00000187989	1.18578	0.688924	0.58099
ENSG00000181997	ENSG00000103569	1.18607	0.54947	0.46327
ENSG00000175609	ENSG00000171999	1.18642	0.51448	0.433639
ENSG00000112855	ENSG00000170445	1.18756	0.189277	0.159383
ENSG00000127364	ENSG00000127366	1.18954	1.05412	0.886165
ENSG00000176851	ENSG00000176895	1.18999	0.232672	0.195524
ENSG00000183127	ENSG00000178358	1.19041	0.667899	0.561068
ENSG00000181723	ENSG00000188324	1.19317	0.556135	0.4661
ENSG00000137959	ENSG00000137965	1.19359	0.479192	0.40147
ENSG00000147896	ENSG00000184995	1.19359	0.832953	0.697856
ENSG00000183715	ENSG00000182667	1.19434	0.165022	0.13817
ENSG00000102924	ENSG00000166261	1.19471	1.30327	1.09087
ENSG00000187533	ENSG00000174595	1.19508	2.09686	1.75458
ENSG00000183926	ENSG00000188093	1.19589	1.0589	0.885449
ENSG00000184787	ENSG00000181669	1.1966	0.931402	0.778372
ENSG00000165762	ENSG00000130538	1.19672	0.710391	0.593614
ENSG00000163067	ENSG00000175176	1.19746	0.518627	0.433107
ENSG00000100170	ENSG00000100191	1.19878	0.203724	0.169942
ENSG00000188021	ENSG00000135018	1.19948	0.113916	0.0949708
ENSG00000123892	ENSG00000179331	1.2006	0.833517	0.69425
ENSG00000177381	ENSG00000171014	1.20278	0.529417	0.440161
ENSG00000167768	ENSG00000171403	1.20506	0.982437	0.815259
ENSG00000180772	ENSG00000184568	1.20619	1.76709	1.46501
ENSG00000183251	ENSG00000176239	1.20636	0.206277	0.170992
ENSG00000115963	ENSG00000182954	1.20669	1.42903	1.18426
ENSG00000124546	ENSG00000112091	1.20681	1.32058	1.09427
ENSG00000146527	ENSG00000184197	1.20732	0.290287	0.240438
ENSG00000025423	ENSG00000139547	1.20782	0.248911	0.206083
ENSG00000006194	ENSG00000180778	1.20815	1.20398	0.996548
ENSG00000120782	ENSG00000166704	1.2083	0.539438	0.446445
ENSG00000176864	ENSG00000129048	1.20934	2.00253	1.65588
ENSG00000157683	ENSG00000169436	1.21064	1.26849	1.04778
ENSG00000100360	ENSG00000041353	1.21232	0.971397	0.801272
ENSG00000184878	ENSG00000186113	1.21271	0.504262	0.415815
ENSG00000112299	ENSG00000112303	1.21577	0.275159	0.226324
ENSG00000115953	ENSG00000188386	1.21655	0.109753	0.0902166
ENSG00000120094	ENSG00000175325	1.21748	1.68022	1.38007
ENSG00000176115	ENSG00000143595	1.21782	0.558422	0.458543
ENSG00000118928	ENSG00000164434	1.21892	0.557058	0.45701
ENSG00000173258	ENSG00000149054	1.21982	0.563762	0.462167
ENSG00000184458	ENSG00000089280	1.21986	1.76288	1.44514
ENSG00000169508	ENSG00000181001	1.22137	1.4809	1.21249
ENSG00000117010	ENSG00000089335	1.22169	0.42052	0.344211
ENSG00000163209	ENSG00000187909	1.22197	1.31629	1.07719
ENSG00000165997	ENSG00000080371	1.22217	1.24529	1.01892
ENSG00000175619	ENSG00000176555	1.22348	0.367654	0.300499
ENSG00000181785	ENSG00000112461	1.22473	0.575817	0.470159
ENSG00000169903	ENSG00000145107	1.22497	0.844933	0.689756
ENSG00000183868	ENSG00000137259	1.22499	0.018278	0.014921
ENSG00000184571	ENSG00000125207	1.22541	0.400946	0.327193
ENSG00000155249	ENSG00000186092	1.22569	0.312164	0.254684
ENSG00000107368	ENSG00000106829	1.23232	0.0827024	0.067111
ENSG00000135334	ENSG00000174574	1.23405	0.31957	0.258961
ENSG00000112804	ENSG00000187990	1.23584	0.00328339	0.00265681
ENSG00000106580	ENSG00000182579	1.23655	0.314694	0.254492
ENSG00000124732	ENSG00000170782	1.23707	0.630562	0.509722
ENSG00000156282	ENSG00000156284	1.23776	0.358488	0.289627
ENSG00000172324	ENSG00000188448	1.23871	0.682125	0.550675
ENSG00000180638	ENSG00000142494	1.24051	0.459616	0.370505
ENSG00000142507	ENSG00000112082	1.24117	0.341031	0.274765
ENSG00000177143	ENSG00000147400	1.24117	0.105986	0.0853922
ENSG00000178110	ENSG00000104865	1.24123	1.07636	0.867172
ENSG00000174151	ENSG00000114395	1.24235	0.49867	0.401391
ENSG00000136161	ENSG00000136144	1.24238	0.200546	0.16142
ENSG00000125245	ENSG00000176246	1.24383	1.50175	1.20736
ENSG00000139899	ENSG00000152475	1.24486	1.02124	0.820359
ENSG00000173572	ENSG00000158077	1.24604	0.589895	0.473415
ENSG00000090612	ENSG00000176293	1.24687	0.456069	0.365771
ENSG00000186268	ENSG00000144894	1.25011	1.76914	1.41519
ENSG00000186591	ENSG00000132388	1.25109	1.09123	0.872223
ENSG00000172774	ENSG00000171505	1.25153	0.357388	0.285561
ENSG00000178187	ENSG00000136866	1.2519	0.445237	0.355648
ENSG00000189036	ENSG00000185044	1.25205	0.467538	0.373418
ENSG00000105146	ENSG00000178999	1.25244	0.113778	0.0908447
ENSG00000176495	ENSG00000181296	1.25335	0.471543	0.376226
ENSG00000171606	ENSG00000151963	1.25447	0.726961	0.579499
ENSG00000172464	ENSG00000180144	1.25484	0.514412	0.409944
ENSG00000174464	ENSG00000135624	1.25491	1.20671	0.961589
ENSG00000172967	ENSG00000182489	1.25636	0.395404	0.314721
ENSG00000174740	ENSG00000184843	1.25747	0.250569	0.199264
ENSG00000185806	ENSG00000129563	1.25953	0.453046	0.359695
ENSG00000185903	ENSG00000172678	1.2601	0.707486	0.561451
ENSG00000100196	ENSG00000136240	1.26048	0.199764	0.158483
ENSG00000185219	ENSG00000183880	1.26089	0.622069	0.493356
ENSG00000184741	ENSG00000176716	1.26181	0.610922	0.484163
ENSG00000143622	ENSG00000106615	1.26186	1.0141	0.803654
ENSG00000113240	ENSG00000013441	1.26311	0.141456	0.111991
ENSG00000105708	ENSG00000188474	1.2637	0.315274	0.249484
ENSG00000066294	ENSG00000026751	1.26722	0.796844	0.628815
ENSG00000133124	ENSG00000106817	1.27035	1.3417	1.05616
ENSG00000172381	ENSG00000172459	1.27083	0.542239	0.426681
ENSG00000137362	ENSG00000167840	1.27133	0.471954	0.371228
ENSG00000187579	ENSG00000135577	1.27187	1.58831	1.2488
ENSG00000160908	ENSG00000186448	1.27192	0.531598	0.417949
ENSG00000174417	ENSG00000174946	1.27288	1.52543	1.19841
ENSG00000165215	ENSG00000189143	1.27309	0.162088	0.127318
ENSG00000187473	ENSG00000184280	1.27347	0.38347	0.301123
ENSG00000188340	ENSG00000183130	1.27464	0.738791	0.579608
ENSG00000126251	ENSG00000126262	1.27662	0.530892	0.415858
ENSG00000177489	ENSG00000177476	1.27674	0.291691	0.228464
ENSG00000171481	ENSG00000183024	1.27828	0.442755	0.346367
ENSG00000165512	ENSG00000167528	1.27899	0.824504	0.64465
ENSG00000182668	ENSG00000179251	1.283	1.55131	1.20913
ENSG00000188331	ENSG00000185013	1.2854	0.837761	0.651753
ENSG00000174655	ENSG00000070490	1.28763	0.151157	0.117392
ENSG00000169714	ENSG00000187969	1.28786	0.2965	0.230227
ENSG00000176253	ENSG00000184933	1.288	0.725229	0.563068
ENSG00000179695	ENSG00000185097	1.29194	0.831128	0.643317
ENSG00000189164	ENSG00000175691	1.29459	0.532776	0.411541
ENSG00000179190	ENSG00000188396	1.2948	1.14503	0.884333
ENSG00000157429	ENSG00000147789	1.29685	0.468027	0.360894
ENSG00000187766	ENSG00000187669	1.29779	0.573518	0.441918
ENSG00000188069	ENSG00000176900	1.29795	0.452344	0.348507
ENSG00000187595	ENSG00000161642	1.29944	0.525391	0.404322
ENSG00000158340	ENSG00000182984	1.29982	0.00419034	0.00322379
ENSG00000174339	ENSG00000177799	1.3003	0.677842	0.521298
ENSG00000184629	ENSG00000186540	1.30184	1.21749	0.935202
ENSG00000167360	ENSG00000187747	1.3023	0.575581	0.441973
ENSG00000183303	ENSG00000174971	1.30237	0.793183	0.60903
ENSG00000161055	ENSG00000164265	1.30286	0.515806	0.395902
ENSG00000168274	ENSG00000180573	1.30358	0.0138347	0.0106128
ENSG00000186998	ENSG00000160963	1.30456	0.6664	0.510825
ENSG00000185478	ENSG00000184590	1.30574	0.456086	0.349294
ENSG00000066405	ENSG00000171217	1.31107	0.845505	0.644899
ENSG00000160505	ENSG00000179873	1.31244	0.68956	0.525405
ENSG00000180884	ENSG00000188801	1.31271	0.556561	0.423979
ENSG00000176748	ENSG00000188558	1.31423	0.932015	0.70917
ENSG00000184881	ENSG00000167355	1.31427	0.235116	0.178896
ENSG00000172199	ENSG00000177151	1.31469	0.502945	0.382558
ENSG00000183747	ENSG00000166743	1.3147	0.339273	0.258061
ENSG00000104267	ENSG00000133742	1.31504	0.347625	0.264346
ENSG00000112459	ENSG00000167359	1.31722	0.979901	0.743916
ENSG00000171501	ENSG00000175800	1.3181	0.815542	0.618726
ENSG00000011052	ENSG00000123009	1.31823	0.0847717	0.0643071
ENSG00000187918	ENSG00000176951	1.31932	0.507041	0.384319
ENSG00000139793	ENSG00000076770	1.32109	0.205079	0.155235
ENSG00000004939	ENSG00000164889	1.32125	0.295656	0.22377
ENSG00000112095	ENSG00000168423	1.32165	0.356256	0.269553
ENSG00000189181	ENSG00000170688	1.32395	0.691073	0.52198
ENSG00000169717	ENSG00000123165	1.32462	0.147839	0.111608
ENSG00000108813	ENSG00000165588	1.32621	1.78364	1.34491
ENSG00000177262	ENSG00000177275	1.3278	0.422371	0.318097
ENSG00000165794	ENSG00000143570	1.32808	0.792146	0.596462
ENSG00000183221	ENSG00000172475	1.32822	1.37114	1.03231
ENSG00000131115	ENSG00000179195	1.3304	0.301485	0.226613
ENSG00000112453	ENSG00000118519	1.33181	1.63093	1.2246
ENSG00000182735	ENSG00000187887	1.33529	0.57294	0.429076
ENSG00000121797	ENSG00000171886	1.33554	1.42494	1.06694
ENSG00000189099	ENSG00000178055	1.33571	0.619785	0.464012
ENSG00000111404	ENSG00000167461	1.33584	1.20306	0.9006
ENSG00000185969	ENSG00000184617	1.33709	0.471759	0.352825
ENSG00000147246	ENSG00000176219	1.33866	1.47494	1.1018
ENSG00000185825	ENSG00000075790	1.33942	0.518143	0.38684
ENSG00000179843	ENSG00000147127	1.34102	0.242198	0.180608
ENSG00000166768	ENSG00000165404	1.34153	0.397277	0.296137
ENSG00000181773	ENSG00000160951	1.34167	1.02003	0.760268
ENSG00000180687	ENSG00000176695	1.34189	0.620695	0.462552
ENSG00000177257	ENSG00000176797	1.34199	0.530468	0.395285
ENSG00000183770	ENSG00000186564	1.34256	0.68488	0.510131
ENSG00000168329	ENSG00000188268	1.34273	0.770664	0.573954
ENSG00000164411	ENSG00000165474	1.34334	0.435213	0.323977
ENSG00000142163	ENSG00000102239	1.34387	2.00925	1.49512
ENSG00000169908	ENSG00000163762	1.34423	0.582254	0.43315
ENSG00000159251	ENSG00000107796	1.34428	0.0130936	0.00974022
ENSG00000124578	ENSG00000168169	1.34561	0.0844731	0.0627768
ENSG00000180467	ENSG00000180988	1.34776	0.859934	0.638048
ENSG00000133488	ENSG00000100012	1.34782	0.202461	0.150214
ENSG00000183941	ENSG00000188987	1.3479	0.00885472	0.00656926
ENSG00000186306	ENSG00000171891	1.34824	0.332781	0.246826
ENSG00000127362	ENSG00000128519	1.34909	0.872746	0.646917
ENSG00000087076	ENSG00000112474	1.3502	0.873933	0.647263
ENSG00000173930	ENSG00000184213	1.35067	0.575734	0.426256
ENSG00000131848	ENSG00000054803	1.3511	1.23323	0.912764
ENSG00000153467	ENSG00000173080	1.35153	1.17302	0.867915
ENSG00000170953	ENSG00000182652	1.35236	0.637756	0.471587
ENSG00000147697	ENSG00000167914	1.35257	0.842063	0.622568
ENSG00000170605	ENSG00000172320	1.35258	0.46923	0.346916
ENSG00000172289	ENSG00000183122	1.35389	0.572531	0.422878
ENSG00000174914	ENSG00000187557	1.35594	0.521491	0.384596
ENSG00000092531	ENSG00000132639	1.35666	0.349773	0.25782
ENSG00000184108	ENSG00000179046	1.36194	0.635379	0.466526
ENSG00000141040	ENSG00000186814	1.36308	0.485389	0.356097
ENSG00000013297	ENSG00000181885	1.36473	0.740555	0.542637
ENSG00000135437	ENSG00000170426	1.36492	0.48125	0.352585
ENSG00000184488	ENSG00000096088	1.36519	0.28555	0.209165
ENSG00000181616	ENSG00000176904	1.36521	0.561348	0.411179
ENSG00000170631	ENSG00000105132	1.36579	0.450972	0.330191
ENSG00000174992	ENSG00000162078	1.3658	0.921645	0.674802
ENSG00000188884	ENSG00000156363	1.36669	0.440778	0.322515
ENSG00000184221	ENSG00000185569	1.36753	0.578131	0.422755
ENSG00000153230	ENSG00000166368	1.37017	0.702925	0.513021
ENSG00000182613	ENSG00000171180	1.37219	0.356725	0.259968
ENSG00000119396	ENSG00000084733	1.37224	0.670877	0.488891
ENSG00000168909	ENSG00000186812	1.37512	0.668212	0.48593
ENSG00000181693	ENSG00000174942	1.3756	0.445407	0.323791
ENSG00000177201	ENSG00000182783	1.37582	0.390727	0.283995
ENSG00000187925	ENSG00000184206	1.37635	0.485698	0.352888
ENSG00000124740	ENSG00000171659	1.37725	2.0339	1.47679
ENSG00000152778	ENSG00000185745	1.37732	0.344668	0.250245
ENSG00000188830	ENSG00000182831	1.37758	0.198143	0.143833
ENSG00000076258	ENSG00000143151	1.37768	0.42679	0.30979
ENSG00000185792	ENSG00000179709	1.37798	0.786309	0.570626
ENSG00000169777	ENSG00000179249	1.37861	0.779531	0.565448
ENSG00000145687	ENSG00000178150	1.37874	1.94756	1.41256
ENSG00000124557	ENSG00000124549	1.37889	0.517255	0.375125
ENSG00000127533	ENSG00000186810	1.37944	0.856038	0.62057
ENSG00000057103	ENSG00000143257	1.38049	1.15134	0.834003
ENSG00000136273	ENSG00000188996	1.38083	0.413342	0.299344
ENSG00000162747	ENSG00000143226	1.38122	0.595134	0.430876
ENSG00000112462	ENSG00000176312	1.3824	0.497335	0.359762
ENSG00000163558	ENSG00000035664	1.38298	1.10723	0.800611
ENSG00000125968	ENSG00000115738	1.38358	0.382656	0.27657
ENSG00000149968	ENSG00000110347	1.3847	0.481635	0.347827
ENSG00000177478	ENSG00000187875	1.38511	0.678818	0.490083
ENSG00000172660	ENSG00000187633	1.38621	1.84454	1.33063
ENSG00000131100	ENSG00000171142	1.38763	0.149779	0.107939
ENSG00000124517	ENSG00000146047	1.39043	0.0854237	0.0614368
ENSG00000187731	ENSG00000186400	1.39071	0.603403	0.433882
ENSG00000187483	ENSG00000170086	1.39139	0.490274	0.352363
ENSG00000154917	ENSG00000175582	1.39186	0.0654406	0.0470166
ENSG00000167383	ENSG00000018607	1.3925	0.676866	0.486082
ENSG00000100053	ENSG00000100127	1.39378	0.600363	0.430744
ENSG00000160961	ENSG00000167981	1.39383	0.827181	0.593458
ENSG00000137860	ENSG00000156222	1.39398	0.255503	0.18329
ENSG00000184155	ENSG00000154165	1.3947	1.21911	0.8741
ENSG00000106560	ENSG00000133574	1.39498	0.881867	0.632174
ENSG00000156853	ENSG00000169951	1.395	0.499235	0.357874
ENSG00000176232	ENSG00000167411	1.39514	0.442928	0.317479
ENSG00000184451	ENSG00000181656	1.39525	1.06864	0.765912
ENSG00000171054	ENSG00000121933	1.39652	1.29574	0.927834
ENSG00000137252	ENSG00000146378	1.40009	1.05171	0.751177
ENSG00000118113	ENSG00000137675	1.40012	0.444298	0.31733
ENSG00000185688	ENSG00000186943	1.40337	0.576668	0.410918
ENSG00000136327	ENSG00000128652	1.40731	0.887065	0.630328
ENSG00000129988	ENSG00000101425	1.40761	0.473475	0.336367
ENSG00000176922	ENSG00000176925	1.40938	0.655025	0.464762
ENSG00000138039	ENSG00000170820	1.41052	0.435912	0.309045
ENSG00000121328	ENSG00000124526	1.41055	0.00460738	0.00326638
ENSG00000176276	ENSG00000116473	1.41138	0.0477535	0.0338347
ENSG00000002933	ENSG00000106565	1.41163	0.748611	0.530316
ENSG00000175907	ENSG00000163121	1.41208	1.23602	0.875315
ENSG00000137522	ENSG00000145428	1.41219	0.236452	0.167436
ENSG00000153347	ENSG00000157470	1.41654	0.856959	0.604964
ENSG00000123374	ENSG00000101266	1.41663	0.941946	0.664919
ENSG00000188507	ENSG00000164885	1.41793	3.11579	2.19743
ENSG00000178458	ENSG00000158597	1.42021	0.00310101	0.00218348
ENSG00000156689	ENSG00000166840	1.42153	0.484204	0.340622
ENSG00000081051	ENSG00000079557	1.42207	0.547151	0.384756
ENSG00000159403	ENSG00000139178	1.42232	0.388114	0.272874
ENSG00000160673	ENSG00000188035	1.42365	0.366636	0.257534
ENSG00000188616	ENSG00000160670	1.42365	0.366636	0.257534
ENSG00000005022	ENSG00000077713	1.42806	0.988078	0.691902
ENSG00000186924	ENSG00000187272	1.43147	1.02483	0.715929
ENSG00000183217	ENSG00000146955	1.43303	0.821351	0.573159
ENSG00000189182	ENSG00000172867	1.43326	0.335842	0.234321
ENSG00000040731	ENSG00000113361	1.43336	0.183105	0.127745
ENSG00000155592	ENSG00000140987	1.43363	0.463658	0.323415
ENSG00000180409	ENSG00000122718	1.43425	0.672721	0.469042
ENSG00000019102	ENSG00000149564	1.4357	0.953535	0.664159
ENSG00000132635	ENSG00000179715	1.43611	0.337139	0.234759
ENSG00000133135	ENSG00000163162	1.4371	0.634111	0.441244
ENSG00000010539	ENSG00000173275	1.43742	0.852192	0.592862
ENSG00000135248	ENSG00000186922	1.43886	0.49616	0.34483
ENSG00000187763	ENSG00000172377	1.4397	0.476303	0.330835
ENSG00000153140	ENSG00000104490	1.44082	1.79192	1.24368
ENSG00000103769	ENSG00000101246	1.44127	1.52839	1.06045
ENSG00000100448	ENSG00000184044	1.4467	0.879543	0.607965
ENSG00000170786	ENSG00000187863	1.44684	0.291349	0.20137
ENSG00000130844	ENSG00000167384	1.44686	0.442824	0.306058
ENSG00000079739	ENSG00000154330	1.44728	0.224622	0.155203
ENSG00000179344	ENSG00000168399	1.44842	0.301394	0.208084
ENSG00000185155	ENSG00000109132	1.44858	1.08269	0.747416
ENSG00000180188	ENSG00000188000	1.44914	0.627837	0.433248
ENSG00000117479	ENSG00000135917	1.44971	0.440317	0.303729
ENSG00000188311	ENSG00000106013	1.45006	0.487778	0.336384
ENSG00000105854	ENSG00000005421	1.45146	0.24215	0.166832
ENSG00000164220	ENSG00000169860	1.45233	1.02484	0.705648
ENSG00000163220	ENSG00000143546	1.45314	0.680553	0.468332
ENSG00000187054	ENSG00000185873	1.45324	0.604442	0.415928
ENSG00000005249	ENSG00000114302	1.45437	0.2454	0.168733
ENSG00000104762	ENSG00000175470	1.45461	0.0795042	0.0546568
ENSG00000168394	ENSG00000080469	1.45713	0.643205	0.441419
ENSG00000000003	ENSG00000127324	1.45848	0.857733	0.588099
ENSG00000110455	ENSG00000188392	1.45998	0.337262	0.231005
ENSG00000180346	ENSG00000183340	1.46044	0.275166	0.188414
ENSG00000183423	ENSG00000148602	1.46082	0.799932	0.547592
ENSG00000182944	ENSG00000189397	1.46139	1.72853	1.18279
ENSG00000189064	ENSG00000101951	1.46239	0.719583	0.492059
ENSG00000134108	ENSG00000134594	1.46369	1.06141	0.725159
ENSG00000184210	ENSG00000147160	1.46452	0.363355	0.248106
ENSG00000019549	ENSG00000187826	1.46493	1.69864	1.15954
ENSG00000170745	ENSG00000177301	1.46588	0.969869	0.66163
ENSG00000174279	ENSG00000173917	1.46623	0.968895	0.660809
ENSG00000185670	ENSG00000160685	1.46661	1.11386	0.759481
ENSG00000186230	ENSG00000181894	1.46671	0.597526	0.407393
ENSG00000185897	ENSG00000147145	1.46867	1.08304	0.737431
ENSG00000166404	ENSG00000166634	1.46937	0.51584	0.351063
ENSG00000174562	ENSG00000167748	1.46991	0.60989	0.414917
ENSG00000120053	ENSG00000169154	1.47007	0.594651	0.404505
ENSG00000176510	ENSG00000179652	1.47107	0.470501	0.319836
ENSG00000166069	ENSG00000166919	1.47184	0.583682	0.396565
ENSG00000187585	ENSG00000124601	1.47186	1.25979	0.855918
ENSG00000134201	ENSG00000134202	1.47359	0.207705	0.140951
ENSG00000105996	ENSG00000159184	1.47438	1.46402	0.992975
ENSG00000011105	ENSG00000140391	1.47511	0.941021	0.637932
ENSG00000154548	ENSG00000102317	1.47732	1.23667	0.837105
ENSG00000176597	ENSG00000177191	1.47762	1.05338	0.712887
ENSG00000167755	ENSG00000129455	1.47818	0.586629	0.396859
ENSG00000159713	ENSG00000179636	1.48189	0.279926	0.188898
ENSG00000167964	ENSG00000125249	1.48196	0.788655	0.53217
ENSG00000119686	ENSG00000162769	1.48391	0.414039	0.279019
ENSG00000151117	ENSG00000180089	1.48421	0.602014	0.405611
ENSG00000171643	ENSG00000160307	1.48565	0.562147	0.378385
ENSG00000106436	ENSG00000109047	1.48572	1.74612	1.17527
ENSG00000184825	ENSG00000188486	1.48574	0.0655187	0.0440983
ENSG00000169313	ENSG00000187708	1.48599	1.72536	1.16108
ENSG00000122824	ENSG00000173598	1.49033	0.0551352	0.0369952
ENSG00000127472	ENSG00000188257	1.4904	0.511971	0.343512
ENSG00000177981	ENSG00000102048	1.49152	1.1607	0.778201
ENSG00000140285	ENSG00000105550	1.49366	1.49799	1.0029
ENSG00000144118	ENSG00000112210	1.49444	0.862151	0.576904
ENSG00000088926	ENSG00000164344	1.49576	0.327872	0.219201
ENSG00000100354	ENSG00000090905	1.49819	0.615008	0.410499
ENSG00000146399	ENSG00000100739	1.50003	1.46111	0.974053
ENSG00000017053	ENSG00000185031	1.50022	1.14968	0.766341
ENSG00000182572	ENSG00000168148	1.50063	0.0139201	0.00927617
ENSG00000113396	ENSG00000140284	1.50353	0.475264	0.3161
ENSG00000181315	ENSG00000167377	1.50392	0.461843	0.307093
ENSG00000134830	ENSG00000187338	1.50421	0.856061	0.569111
ENSG00000187991	ENSG00000178035	1.50444	0.180907	0.120248
ENSG00000143119	ENSG00000168785	1.50456	0.843188	0.56042
ENSG00000185231	ENSG00000166603	1.50466	0.429888	0.285704
ENSG00000136514	ENSG00000163825	1.50526	0.561023	0.372708
ENSG00000175906	ENSG00000141748	1.50623	0.741029	0.491976
ENSG00000170616	ENSG00000136870	1.5069	0.504131	0.334548
ENSG00000183379	ENSG00000188054	1.50743	0.723557	0.479994
ENSG00000163221	ENSG00000163993	1.50858	0.549758	0.364422
ENSG00000109189	ENSG00000152484	1.50873	0.0850258	0.056356
ENSG00000172724	ENSG00000187869	1.51044	0.77538	0.513348
ENSG00000135824	ENSG00000143333	1.5115	0.394614	0.261075
ENSG00000111291	ENSG00000013588	1.51153	0.507473	0.335734
ENSG00000099326	ENSG00000170374	1.51163	1.1852	0.784057
ENSG00000176893	ENSG00000169252	1.51188	1.51217	1.00019
ENSG00000136689	ENSG00000136697	1.51253	0.587231	0.388243
ENSG00000135902	ENSG00000135906	1.51373	0.458862	0.303134
ENSG00000181499	ENSG00000176742	1.51374	1.04653	0.691354
ENSG00000185880	ENSG00000146054	1.51568	1.0015	0.660757
ENSG00000177511	ENSG00000148488	1.51578	0.933937	0.616143
ENSG00000164104	ENSG00000181172	1.51578	0.369844	0.243997
ENSG00000138271	ENSG00000181631	1.51649	0.651147	0.429379
ENSG00000183213	ENSG00000177475	1.51825	0.557039	0.366896
ENSG00000111886	ENSG00000146276	1.5191	0.187991	0.123751
ENSG00000103343	ENSG00000154957	1.51918	0.697696	0.45926
ENSG00000168505	ENSG00000063515	1.51925	0.75551	0.497292
ENSG00000183549	ENSG00000187831	1.51959	0.318412	0.209538
ENSG00000163795	ENSG00000189259	1.52089	2.74719	1.8063
ENSG00000151079	ENSG00000130037	1.52093	0.229197	0.150695
ENSG00000137340	ENSG00000102554	1.5214	3.64547	2.39613
ENSG00000102316	ENSG00000179222	1.52158	0.492131	0.323435
ENSG00000156504	ENSG00000187866	1.52175	0.209566	0.137714
ENSG00000121966	ENSG00000172611	1.52288	1.49419	0.981161
ENSG00000180714	ENSG00000187822	1.52309	0.538435	0.353515
ENSG00000141480	ENSG00000120500	1.5233	0.339648	0.222969
ENSG00000162739	ENSG00000162723	1.52364	0.894257	0.58692
ENSG00000134287	ENSG00000182803	1.52628	1.08232	0.709119
ENSG00000166831	ENSG00000157110	1.52647	0.198636	0.130128
ENSG00000176527	ENSG00000183609	1.52713	0.942195	0.616972
ENSG00000116574	ENSG00000155961	1.52731	1.10477	0.723343
ENSG00000125815	ENSG00000125831	1.52781	0.659407	0.431602
ENSG00000176607	ENSG00000181457	1.52858	0.63945	0.418329
ENSG00000050748	ENSG00000089022	1.5288	1.31213	0.858271
ENSG00000186452	ENSG00000171147	1.52996	1.04827	0.685164
ENSG00000144891	ENSG00000165621	1.531	1.07833	0.704332
ENSG00000118231	ENSG00000168582	1.53123	0.15808	0.103237
ENSG00000076662	ENSG00000090339	1.53274	0.471935	0.307903
ENSG00000165953	ENSG00000166396	1.53373	0.887801	0.578849
ENSG00000132964	ENSG00000105810	1.53447	0.845251	0.550842
ENSG00000164216	ENSG00000182490	1.53462	0.214509	0.13978
ENSG00000171475	ENSG00000122574	1.53606	0.845132	0.550194
ENSG00000106001	ENSG00000175329	1.53641	1.45509	0.947074
ENSG00000187010	ENSG00000112077	1.53784	0.728314	0.473596
ENSG00000121379	ENSG00000185899	1.53866	1.13347	0.736664
ENSG00000042980	ENSG00000069206	1.53951	0.55958	0.363479
ENSG00000168356	ENSG00000144285	1.53985	0.422248	0.274214
ENSG00000143199	ENSG00000161912	1.53987	0.681104	0.442313
ENSG00000174871	ENSG00000143786	1.54181	0.1114	0.072253
ENSG00000092841	ENSG00000182132	1.54321	2.5839	1.67437
ENSG00000142687	ENSG00000137261	1.54385	0.489639	0.317155
ENSG00000158384	ENSG00000182217	1.54396	0.0088338	0.0057215
ENSG00000065802	ENSG00000183475	1.54422	0.976361	0.632268
ENSG00000046774	ENSG00000177383	1.54433	0.713439	0.461973
ENSG00000145863	ENSG00000145864	1.54494	0.758168	0.490742
ENSG00000168158	ENSG00000173198	1.54504	1.5328	0.992078
ENSG00000165349	ENSG00000003989	1.54607	0.386143	0.249758
ENSG00000175567	ENSG00000175564	1.54614	0.185217	0.119793
ENSG00000114544	ENSG00000133065	1.54719	0.446826	0.288798
ENSG00000121361	ENSG00000151704	1.54743	0.592229	0.382718
ENSG00000172940	ENSG00000144671	1.54765	0.58812	0.380008
ENSG00000151650	ENSG00000135903	1.54913	1.00615	0.649496
ENSG00000107821	ENSG00000163453	1.54918	0.634912	0.409838
ENSG00000154975	ENSG00000178538	1.55031	0.883625	0.569965
ENSG00000181733	ENSG00000175143	1.55085	0.415765	0.268088
ENSG00000144214	ENSG00000185674	1.55156	0.55419	0.357182
ENSG00000115598	ENSG00000115594	1.55175	0.578285	0.372666
ENSG00000167083	ENSG00000127928	1.55199	0.266975	0.172021
ENSG00000174327	ENSG00000174326	1.55346	0.528929	0.340484
ENSG00000187827	ENSG00000181092	1.55414	2.47695	1.59378
ENSG00000163602	ENSG00000015153	1.55477	0.749277	0.481922
ENSG00000169697	ENSG00000119048	1.55619	0.898975	0.577676
ENSG00000075213	ENSG00000001617	1.55647	0.547589	0.351816
ENSG00000166801	ENSG00000189057	1.55665	0.645176	0.414465
ENSG00000177164	ENSG00000168917	1.55776	0.918946	0.589916
ENSG00000120217	ENSG00000120208	1.55827	0.692289	0.444268
ENSG00000166884	ENSG00000182854	1.55909	0.60226	0.386289
ENSG00000152214	ENSG00000134533	1.56004	0.632674	0.405551
ENSG00000172007	ENSG00000117280	1.56036	0.939414	0.602051
ENSG00000114796	ENSG00000170852	1.56077	1.02925	0.659452
ENSG00000181467	ENSG00000166128	1.56298	0.957024	0.612306
ENSG00000187804	ENSG00000169642	1.56301	0.446101	0.285411
ENSG00000163132	ENSG00000180053	1.56356	0.800472	0.511953
ENSG00000163554	ENSG00000119363	1.56365	0.333121	0.21304
ENSG00000099282	ENSG00000158457	1.56386	0.634491	0.405721
ENSG00000135919	ENSG00000163536	1.56425	0.717911	0.458949
ENSG00000107625	ENSG00000165732	1.56457	0.316468	0.202272
ENSG00000110218	ENSG00000154143	1.56602	0.618081	0.394682
ENSG00000163254	ENSG00000182187	1.5661	0.118951	0.075954
ENSG00000186474	ENSG00000103355	1.56617	0.630385	0.4025
ENSG00000134757	ENSG00000134760	1.56875	0.474823	0.302675
ENSG00000064886	ENSG00000133048	1.5688	0.420544	0.268068
ENSG00000140798	ENSG00000121270	1.57211	0.431294	0.27434
ENSG00000185023	ENSG00000122035	1.57265	1.09108	0.693781
ENSG00000184200	ENSG00000171431	1.57348	0.576269	0.366239
ENSG00000170190	ENSG00000100156	1.57363	0.629421	0.39998
ENSG00000174851	ENSG00000167645	1.57532	0.333095	0.211445
ENSG00000164879	ENSG00000185015	1.57713	0.357724	0.22682
ENSG00000109787	ENSG00000121903	1.57817	1.07413	0.680619
ENSG00000117407	ENSG00000171119	1.57869	0.656741	0.416003
ENSG00000183918	ENSG00000171718	1.57977	0.61382	0.38855
ENSG00000106178	ENSG00000161570	1.58052	0.831958	0.526383
ENSG00000177243	ENSG00000171711	1.58068	0.530033	0.33532
ENSG00000164308	ENSG00000164307	1.58114	0.451076	0.285285
ENSG00000188388	ENSG00000188236	1.58465	0.439013	0.277041
ENSG00000168787	ENSG00000169214	1.58557	0.534898	0.337352
ENSG00000100300	ENSG00000112212	1.5867	0.576011	0.363024
ENSG00000168188	ENSG00000183153	1.58698	0.52985	0.333874
ENSG00000164707	ENSG00000141485	1.58702	0.498371	0.31403
ENSG00000109424	ENSG00000125434	1.58843	1.16959	0.736317
ENSG00000115073	ENSG00000182970	1.59001	0.792806	0.498616
ENSG00000094755	ENSG00000151834	1.59058	0.892626	0.561194
ENSG00000138758	ENSG00000125354	1.59132	0.101102	0.0635338
ENSG00000152779	ENSG00000112394	1.59148	1.06889	0.671637
ENSG00000149516	ENSG00000110079	1.59171	0.74752	0.469634
ENSG00000058262	ENSG00000065665	1.59176	0.0491912	0.0309037
ENSG00000006788	ENSG00000109063	1.59278	0.132736	0.0833358
ENSG00000170484	ENSG00000170486	1.59308	0.178566	0.112089
ENSG00000134294	ENSG00000139209	1.59314	0.313161	0.196569
ENSG00000112053	ENSG00000170615	1.59432	0.876266	0.549617
ENSG00000143169	ENSG00000161326	1.59946	0.794755	0.49689
ENSG00000100270	ENSG00000100298	1.60051	0.658491	0.411425
ENSG00000149742	ENSG00000146477	1.60158	1.02453	0.639697
ENSG00000184691	ENSG00000181458	1.6024	1.08689	0.678291
ENSG00000156253	ENSG00000013392	1.60366	0.735328	0.458531
ENSG00000067560	ENSG00000129472	1.60475	0.955559	0.595457
ENSG00000179097	ENSG00000171051	1.60494	2.06895	1.28912
ENSG00000156171	ENSG00000136048	1.60564	0.617226	0.38441
ENSG00000111907	ENSG00000076554	1.60802	0.505261	0.314213
ENSG00000176937	ENSG00000122420	1.60806	1.73104	1.07648
ENSG00000130812	ENSG00000127951	1.60865	1.04749	0.651162
ENSG00000163288	ENSG00000011677	1.60871	0.736443	0.457784
ENSG00000066032	ENSG00000183230	1.61012	0.326368	0.202698
ENSG00000142623	ENSG00000117115	1.61014	0.395727	0.245771
ENSG00000134057	ENSG00000157456	1.61159	0.441366	0.273869
ENSG00000176024	ENSG00000163145	1.61211	1.74328	1.08136
ENSG00000112337	ENSG00000124568	1.61407	0.491282	0.304374
ENSG00000134138	ENSG00000143995	1.61437	0.0744275	0.0461031
ENSG00000123595	ENSG00000123570	1.61531	0.170372	0.105473
ENSG00000171885	ENSG00000165272	1.6159	0.947069	0.586094
ENSG00000075785	ENSG00000144566	1.61597	0.768765	0.47573
ENSG00000112343	ENSG00000162722	1.61735	0.570839	0.352948
ENSG00000132824	ENSG00000111897	1.61761	0.307629	0.190175
ENSG00000179916	ENSG00000171425	1.61882	0.339037	0.209434
ENSG00000169684	ENSG00000166736	1.62017	0.908777	0.560916
ENSG00000168779	ENSG00000163064	1.62107	1.58612	0.97844
ENSG00000184845	ENSG00000135914	1.62124	1.09808	0.67731
ENSG00000145335	ENSG00000173267	1.62199	0.363195	0.223919
ENSG00000135046	ENSG00000164111	1.62213	0.581008	0.358175
ENSG00000155090	ENSG00000173369	1.62292	1.40656	0.866688
ENSG00000146360	ENSG00000165204	1.62319	0.974125	0.60013
ENSG00000005102	ENSG00000075891	1.6233	1.17728	0.72524
ENSG00000167916	ENSG00000187242	1.62362	0.400356	0.246582
ENSG00000171617	ENSG00000182991	1.62469	0.922891	0.568041
ENSG00000170807	ENSG00000163380	1.62493	0.636429	0.391665
ENSG00000165568	ENSG00000117448	1.62609	0.524487	0.322545
ENSG00000186790	ENSG00000054598	1.62814	0.526101	0.32313
ENSG00000188130	ENSG00000070770	1.62814	0.864685	0.531088
ENSG00000134375	ENSG00000126768	1.62934	0.198727	0.121968
ENSG00000078589	ENSG00000180616	1.62946	1.07866	0.661971
ENSG00000180324	ENSG00000116489	1.6326	0.0757458	0.0463959
ENSG00000162290	ENSG00000151065	1.63316	0.959474	0.587495
ENSG00000153029	ENSG00000010704	1.63459	0.706097	0.431972
ENSG00000163406	ENSG00000088386	1.63539	0.466095	0.285006
ENSG00000183310	ENSG00000186440	1.63608	0.737433	0.450731
ENSG00000184872	ENSG00000183679	1.63842	0.00455181	0.00277817
ENSG00000077092	ENSG00000164749	1.63843	0.888154	0.542075
ENSG00000084453	ENSG00000139155	1.63853	0.492	0.300268
ENSG00000158186	ENSG00000128045	1.63867	0.78001	0.476001
ENSG00000148175	ENSG00000133115	1.63916	0.274134	0.167241
ENSG00000147364	ENSG00000156804	1.63985	0.311172	0.189756
ENSG00000115525	ENSG00000064225	1.64037	0.859857	0.524186
ENSG00000147510	ENSG00000092203	1.6409	0.563335	0.343309
ENSG00000126785	ENSG00000174746	1.64167	1.1088	0.675409
[truncated: 2,998 more rows]
